# Supplementary material for: The effect of epigenetic aging on neurodegenerative diseases: a Mendelian randomization study
Source: Front Endocrinol (Lausanne). 2024 May 10;15:1372518. doi: 10.3389/fendo.2024.1372518 (PMC11116635; doi:10.3389/fendo.2024.1372518)
Supplement: Supplementary Table 1 — Causal effect between epigenetic age and neurodegenerative diseases. [file Table_1.xlsx]

## Sheet: Causal effect of epigenetic age
Exposure	Outcome	Method	No. of snp	Beta	se	p-value	OR	95%CI
DNA methylation-estimated granulocyte proportions	multiple sclerosis	Maximum likelihood	2	-1.32	2.291	0.5645	0.267135	0.00299635	23.8161
DNA methylation-estimated granulocyte proportions	multiple sclerosis	Inverse variance weighted	2	-1.32	2.287	0.564	0.267135	0.00301993	23.6301
DNA methylation-estimated granulocyte proportions	Alzheimer's disease	Maximum likelihood	2	-2.025	2.034	0.3195	0.131994	0.00245007	7.11098
DNA methylation-estimated granulocyte proportions	Alzheimer's disease	Inverse variance weighted	2	-2.009	2.017	0.3191	0.134123	0.00257393	6.98888
DNA methylation-estimated granulocyte proportions	Parkinson's disease	Maximum likelihood	2	-0.1157	2.486	0.9629	0.890742	0.00681752	116.38
DNA methylation-estimated granulocyte proportions	Parkinson's disease	Inverse variance weighted	2	-0.1131	3.835	0.9765	0.893061	0.000485807	1641.72
DNA methylation GrimAge acceleration	multiple sclerosis	Maximum likelihood	4	0.5472	0.09624	1.302e-08	1.72841	1.43128	2.08721
DNA methylation GrimAge acceleration	multiple sclerosis	MR Egger	4	3.108	5.354	0.6203	22.3762	0.00061997	807614
DNA methylation GrimAge acceleration	multiple sclerosis	Weighted median	4	-0.01729	0.06361	0.7858	0.982859	0.867651	1.11336
DNA methylation GrimAge acceleration	multiple sclerosis	Inverse variance weighted	4	0.2389	0.2848	0.4016	1.26985	0.726652	2.21911
DNA methylation GrimAge acceleration	multiple sclerosis	Simple mode	4	-0.02975	0.06063	0.6573	0.970688	0.861927	1.09317
DNA methylation GrimAge acceleration	multiple sclerosis	Weighted mode	4	-0.02298	0.06126	0.7326	0.977282	0.866711	1.10196
DNA methylation GrimAge acceleration	Alzheimer's disease	Maximum likelihood	4	-0.02843	0.04032	0.4807	0.97197	0.898115	1.0519
DNA methylation GrimAge acceleration	Alzheimer's disease	MR Egger	4	0.5395	0.665	0.5024	1.71515	0.465846	6.31482
DNA methylation GrimAge acceleration	Alzheimer's disease	Weighted median	4	-0.03048	0.04936	0.5369	0.96998	0.880535	1.06851
DNA methylation GrimAge acceleration	Alzheimer's disease	Inverse variance weighted	4	-0.0279	0.03987	0.4841	0.972486	0.899384	1.05153
DNA methylation GrimAge acceleration	Alzheimer's disease	Simple mode	4	-0.03834	0.06955	0.6199	0.962386	0.839744	1.10294
DNA methylation GrimAge acceleration	Alzheimer's disease	Weighted mode	4	-0.03029	0.06983	0.6938	0.970164	0.846067	1.11246
DNA methylation GrimAge acceleration	Parkinson's disease	Maximum likelihood	4	-0.1239	0.0514	0.01597	0.883468	0.798801	0.97711
DNA methylation GrimAge acceleration	Parkinson's disease	MR Egger	4	0.9895	0.8291	0.3551	2.68989	0.529652	13.6609
DNA methylation GrimAge acceleration	Parkinson's disease	Weighted median	4	-0.1092	0.06167	0.0765	0.896551	0.794475	1.01174
DNA methylation GrimAge acceleration	Parkinson's disease	Inverse variance weighted	4	-0.1208	0.05772	0.03638	0.886211	0.791416	0.992361
DNA methylation GrimAge acceleration	Parkinson's disease	Simple mode	4	-0.1547	0.1017	0.2255	0.856672	0.701853	1.04564
DNA methylation GrimAge acceleration	Parkinson's disease	Weighted mode	4	-0.0908	0.08531	0.3653	0.9132	0.772589	1.0794
DNA methylation Hannum age acceleration	multiple sclerosis	Maximum likelihood	5	0.06926	0.03252	0.03319	1.07171	1.00554	1.14225
DNA methylation Hannum age acceleration	multiple sclerosis	MR Egger	5	0.1275	0.1781	0.5257	1.13598	0.801255	1.61055
DNA methylation Hannum age acceleration	multiple sclerosis	Weighted median	5	0.1049	0.0414	0.0113	1.1106	1.02404	1.20448
DNA methylation Hannum age acceleration	multiple sclerosis	Inverse variance weighted	5	0.06832	0.03203	0.03295	1.07071	1.00556	1.14008
DNA methylation Hannum age acceleration	multiple sclerosis	Simple mode	5	0.127	0.06476	0.1214	1.13542	1.00007	1.28908
DNA methylation Hannum age acceleration	multiple sclerosis	Weighted mode	5	0.124	0.06714	0.1386	1.13202	0.992434	1.29123
DNA methylation Hannum age acceleration	Alzheimer's disease	Maximum likelihood	6	0.04482	0.02673	0.09362	1.04584	0.992458	1.10209
DNA methylation Hannum age acceleration	Alzheimer's disease	MR Egger	6	0.271	0.1145	0.07707	1.31128	1.04768	1.64119
DNA methylation Hannum age acceleration	Alzheimer's disease	Weighted median	6	0.03711	0.03645	0.3086	1.03781	0.966251	1.11466
DNA methylation Hannum age acceleration	Alzheimer's disease	Inverse variance weighted	6	0.04405	0.02801	0.1159	1.04503	0.989209	1.10401
DNA methylation Hannum age acceleration	Alzheimer's disease	Simple mode	6	0.01233	0.05328	0.8262	1.01241	0.912015	1.12385
DNA methylation Hannum age acceleration	Alzheimer's disease	Weighted mode	6	0.02697	0.05841	0.6637	1.02734	0.916206	1.15195
DNA methylation Hannum age acceleration	Parkinson's disease	Maximum likelihood	5	-0.03648	0.03636	0.3157	0.964177	0.897856	1.0354
DNA methylation Hannum age acceleration	Parkinson's disease	MR Egger	5	-0.3308	0.1477	0.111	0.718349	0.537787	0.959534
DNA methylation Hannum age acceleration	Parkinson's disease	Weighted median	5	-0.04688	0.04875	0.3362	0.954202	0.867248	1.04987
DNA methylation Hannum age acceleration	Parkinson's disease	Inverse variance weighted	5	-0.03564	0.04539	0.4323	0.964988	0.882846	1.05477
DNA methylation Hannum age acceleration	Parkinson's disease	Simple mode	5	0.03051	0.08998	0.7516	1.03098	0.864287	1.22982
DNA methylation Hannum age acceleration	Parkinson's disease	Weighted mode	5	-0.07498	0.07223	0.3578	0.927762	0.805292	1.06886
Intrinsic epigenetic age acceleration	multiple sclerosis	Maximum likelihood	20	0.003843	0.01816	0.8324	1.00385	0.968748	1.04022
Intrinsic epigenetic age acceleration	multiple sclerosis	MR Egger	20	0.03171	0.2164	0.8851	1.03222	0.675411	1.57752
Intrinsic epigenetic age acceleration	multiple sclerosis	Weighted median	20	-0.002531	0.02824	0.9286	0.997472	0.943762	1.05424
Intrinsic epigenetic age acceleration	multiple sclerosis	Inverse variance weighted	20	0.003709	0.03159	0.9065	1.00372	0.943454	1.06783
Intrinsic epigenetic age acceleration	multiple sclerosis	Simple mode	20	0.01371	0.05717	0.813	1.0138	0.906338	1.13401
Intrinsic epigenetic age acceleration	multiple sclerosis	Weighted mode	20	0.007655	0.05095	0.8822	1.00768	0.911916	1.11351
Intrinsic epigenetic age acceleration	Alzheimer's disease	Maximum likelihood	21	-0.02516	0.01516	0.0969	0.975154	0.946605	1.00456
Intrinsic epigenetic age acceleration	Alzheimer's disease	MR Egger	21	-0.04609	0.08958	0.6128	0.954956	0.801182	1.13824
Intrinsic epigenetic age acceleration	Alzheimer's disease	Weighted median	21	-0.03219	0.02257	0.1538	0.968323	0.92642	1.01212
Intrinsic epigenetic age acceleration	Alzheimer's disease	Inverse variance weighted	21	-0.02511	0.01996	0.2083	0.975203	0.937788	1.01411
Intrinsic epigenetic age acceleration	Alzheimer's disease	Simple mode	21	-0.04486	0.03951	0.2696	0.956131	0.884883	1.03312
Intrinsic epigenetic age acceleration	Alzheimer's disease	Weighted mode	21	-0.02152	0.03768	0.5743	0.97871	0.909034	1.05373
Intrinsic epigenetic age acceleration	Parkinson's disease	Maximum likelihood	21	0.0262	0.02086	0.209	1.02655	0.985422	1.06939
Intrinsic epigenetic age acceleration	Parkinson's disease	MR Egger	21	0.0601	0.1063	0.5783	1.06194	0.862217	1.30793
Intrinsic epigenetic age acceleration	Parkinson's disease	Weighted median	21	0.05431	0.02981	0.06851	1.05581	0.995891	1.11934
Intrinsic epigenetic age acceleration	Parkinson's disease	Inverse variance weighted	21	0.02619	0.0231	0.2569	1.02654	0.981095	1.07408
Intrinsic epigenetic age acceleration	Parkinson's disease	Simple mode	21	0.08886	0.05879	0.1463	1.09293	0.973976	1.22641
Intrinsic epigenetic age acceleration	Parkinson's disease	Weighted mode	21	0.07968	0.05504	0.1632	1.08294	0.972195	1.2063
DNA methylation-estimated plasminogen activator inhibitor-1 levels	multiple sclerosis	Maximum likelihood	3	7.491e-06	4.669e-05	0.8725	1.00001	0.999916	1.0001
DNA methylation-estimated plasminogen activator inhibitor-1 levels	multiple sclerosis	MR Egger	3	-0.0001288	0.0002383	0.6845	0.999871	0.999404	1.00034
DNA methylation-estimated plasminogen activator inhibitor-1 levels	multiple sclerosis	Weighted median	3	-5.928e-05	5.648e-05	0.2939	0.999941	0.99983	1.00005
DNA methylation-estimated plasminogen activator inhibitor-1 levels	multiple sclerosis	Inverse variance weighted	3	7.281e-06	0.0001009	0.9425	1.00001	0.99981	1.00021
DNA methylation-estimated plasminogen activator inhibitor-1 levels	multiple sclerosis	Simple mode	3	-6.355e-05	9.081e-05	0.5565	0.999936	0.999758	1.00011
DNA methylation-estimated plasminogen activator inhibitor-1 levels	multiple sclerosis	Weighted mode	3	-8.094e-05	5.673e-05	0.2898	0.999919	0.999808	1.00003
DNA methylation-estimated plasminogen activator inhibitor-1 levels	Alzheimer's disease	Maximum likelihood	4	9.093e-05	3.329e-05	0.00631	1.00009	1.00003	1.00016
DNA methylation-estimated plasminogen activator inhibitor-1 levels	Alzheimer's disease	MR Egger	4	3.784e-05	0.000104	0.7508	1.00004	0.999834	1.00024
DNA methylation-estimated plasminogen activator inhibitor-1 levels	Alzheimer's disease	Weighted median	4	5.63e-05	3.858e-05	0.1445	1.00006	0.999981	1.00013
DNA methylation-estimated plasminogen activator inhibitor-1 levels	Alzheimer's disease	Inverse variance weighted	4	8.966e-05	4.457e-05	0.04425	1.00009	1	1.00018
DNA methylation-estimated plasminogen activator inhibitor-1 levels	Alzheimer's disease	Simple mode	4	5.022e-05	6.399e-05	0.4899	1.00005	0.999925	1.00018
DNA methylation-estimated plasminogen activator inhibitor-1 levels	Alzheimer's disease	Weighted mode	4	5.442e-05	4.193e-05	0.285	1.00005	0.999972	1.00014
DNA methylation-estimated plasminogen activator inhibitor-1 levels	Parkinson's disease	Maximum likelihood	4	4.843e-05	4.012e-05	0.2274	1.00005	0.99997	1.00013
DNA methylation-estimated plasminogen activator inhibitor-1 levels	Parkinson's disease	MR Egger	4	6.323e-05	8.385e-05	0.5295	1.00006	0.999899	1.00023
DNA methylation-estimated plasminogen activator inhibitor-1 levels	Parkinson's disease	Weighted median	4	5.086e-05	4.665e-05	0.2755	1.00005	0.999959	1.00014
DNA methylation-estimated plasminogen activator inhibitor-1 levels	Parkinson's disease	Inverse variance weighted	4	4.839e-05	4.004e-05	0.2269	1.00005	0.99997	1.00013
DNA methylation-estimated plasminogen activator inhibitor-1 levels	Parkinson's disease	Simple mode	4	1.06e-05	5.917e-05	0.8693	1.00001	0.999895	1.00013
DNA methylation-estimated plasminogen activator inhibitor-1 levels	Parkinson's disease	Weighted mode	4	6.623e-05	5.14e-05	0.2879	1.00007	0.999965	1.00017
DNA methylation PhenoAge acceleration	multiple sclerosis	Maximum likelihood	8	0.000339	0.02299	0.9882	1.00034	0.956264	1.04645
DNA methylation PhenoAge acceleration	multiple sclerosis	MR Egger	8	-0.01204	0.1063	0.9136	0.988032	0.802207	1.2169
DNA methylation PhenoAge acceleration	multiple sclerosis	Weighted median	8	-0.003334	0.03061	0.9133	0.996672	0.938634	1.0583
DNA methylation PhenoAge acceleration	multiple sclerosis	Inverse variance weighted	8	0.0003344	0.02494	0.9893	1.00033	0.952612	1.05045
DNA methylation PhenoAge acceleration	multiple sclerosis	Simple mode	8	-0.03378	0.05369	0.5492	0.966784	0.870217	1.07407
DNA methylation PhenoAge acceleration	multiple sclerosis	Weighted mode	8	-0.0197	0.04765	0.6916	0.980493	0.893067	1.07648
DNA methylation PhenoAge acceleration	Alzheimer's disease	Maximum likelihood	9	-0.006766	0.01881	0.7191	0.993257	0.957305	1.03056
DNA methylation PhenoAge acceleration	Alzheimer's disease	MR Egger	9	-0.03036	0.06841	0.6705	0.970096	0.848366	1.10929
DNA methylation PhenoAge acceleration	Alzheimer's disease	Weighted median	9	-0.00735	0.0236	0.7554	0.992677	0.947805	1.03967
DNA methylation PhenoAge acceleration	Alzheimer's disease	Inverse variance weighted	9	-0.006673	0.01869	0.7211	0.993349	0.957619	1.03041
DNA methylation PhenoAge acceleration	Alzheimer's disease	Simple mode	9	-0.01967	0.03829	0.6214	0.980522	0.909629	1.05694
DNA methylation PhenoAge acceleration	Alzheimer's disease	Weighted mode	9	-0.002875	0.03629	0.9388	0.997129	0.928669	1.07064
DNA methylation PhenoAge acceleration	Parkinson's disease	Maximum likelihood	9	-0.03459	0.02744	0.2075	0.966001	0.91542	1.01938
DNA methylation PhenoAge acceleration	Parkinson's disease	MR Egger	9	0.0562	0.1796	0.7635	1.05781	0.743924	1.50413
DNA methylation PhenoAge acceleration	Parkinson's disease	Weighted median	9	0.0169	0.04217	0.6886	1.01704	0.936362	1.10468
DNA methylation PhenoAge acceleration	Parkinson's disease	Inverse variance weighted	9	-0.03209	0.04445	0.4703	0.968419	0.88762	1.05657
DNA methylation PhenoAge acceleration	Parkinson's disease	Simple mode	9	0.06506	0.05931	0.3045	1.06722	0.9501	1.19878
DNA methylation PhenoAge acceleration	Parkinson's disease	Weighted mode	9	0.06257	0.05702	0.3045	1.06457	0.952001	1.19045

## Sheet: Causal effect of neurodegenerat
Exposure	Outcome	Method	No. of snp	Beta	se	p-value	OR	95%CI
Alzheimer's disease	DNA methylation-estimated granulocyte proportions	Maximum likelihood	15	-0.0005354	0.001085	0.6216	0.999465	0.997342	1.00159
Alzheimer's disease	DNA methylation-estimated granulocyte proportions	MR Egger	15	-0.002228	0.001493	0.1594	0.997774	0.994859	1.0007
Alzheimer's disease	DNA methylation-estimated granulocyte proportions	Weighted median	15	-0.001496	0.001536	0.3299	0.998505	0.995504	1.00152
Alzheimer's disease	DNA methylation-estimated granulocyte proportions	Inverse variance weighted	15	-0.0005304	0.001083	0.6244	0.99947	0.99735	1.00159
Alzheimer's disease	DNA methylation-estimated granulocyte proportions	Simple mode	15	-0.0001815	0.002653	0.9464	0.999819	0.994633	1.00503
Alzheimer's disease	DNA methylation-estimated granulocyte proportions	Weighted mode	15	-0.001886	0.001587	0.2544	0.998116	0.995016	1.00123
Alzheimer's disease	DNA methylation GrimAge acceleration	Maximum likelihood	16	-0.1002	0.04689	0.03267	0.904656	0.825221	0.991739
Alzheimer's disease	DNA methylation GrimAge acceleration	MR Egger	16	-0.1369	0.06571	0.05596	0.872057	0.766676	0.991924
Alzheimer's disease	DNA methylation GrimAge acceleration	Weighted median	16	-0.1157	0.0623	0.06323	0.890742	0.788354	1.00643
Alzheimer's disease	DNA methylation GrimAge acceleration	Inverse variance weighted	16	-0.09905	0.04668	0.03386	0.905697	0.82651	0.992471
Alzheimer's disease	DNA methylation GrimAge acceleration	Simple mode	16	-0.2197	0.1012	0.04647	0.80276	0.658328	0.978878
Alzheimer's disease	DNA methylation GrimAge acceleration	Weighted mode	16	-0.1232	0.06261	0.06789	0.884087	0.781988	0.999516
Alzheimer's disease	DNA methylation Hannum age acceleration	Maximum likelihood	16	-0.06958	0.04543	0.1256	0.932786	0.853318	1.01965
Alzheimer's disease	DNA methylation Hannum age acceleration	MR Egger	16	-0.03023	0.06343	0.6409	0.970222	0.856798	1.09866
Alzheimer's disease	DNA methylation Hannum age acceleration	Weighted median	16	-0.06115	0.05829	0.2942	0.940682	0.839123	1.05453
Alzheimer's disease	DNA methylation Hannum age acceleration	Inverse variance weighted	16	-0.06938	0.04535	0.126	0.932972	0.853623	1.0197
Alzheimer's disease	DNA methylation Hannum age acceleration	Simple mode	16	-0.03543	0.08639	0.6875	0.96519	0.814847	1.14327
Alzheimer's disease	DNA methylation Hannum age acceleration	Weighted mode	16	-0.04807	0.0581	0.421	0.953067	0.850487	1.06802
Alzheimer's disease	Intrinsic epigenetic age acceleration	Maximum likelihood	16	-0.05331	0.04713	0.258	0.948086	0.86443	1.03984
Alzheimer's disease	Intrinsic epigenetic age acceleration	MR Egger	16	-0.06251	0.06592	0.3591	0.939404	0.825544	1.06897
Alzheimer's disease	Intrinsic epigenetic age acceleration	Weighted median	16	-0.04594	0.06133	0.4538	0.955099	0.846922	1.07709
Alzheimer's disease	Intrinsic epigenetic age acceleration	Inverse variance weighted	16	-0.05298	0.04699	0.2595	0.948399	0.864953	1.0399
Alzheimer's disease	Intrinsic epigenetic age acceleration	Simple mode	16	-0.04161	0.0988	0.6796	0.959244	0.790367	1.1642
Alzheimer's disease	Intrinsic epigenetic age acceleration	Weighted mode	16	-0.05223	0.05855	0.3864	0.949111	0.84621	1.06452
Alzheimer's disease	DNA methylation-estimated plasminogen activator inhibitor-1 levels	Maximum likelihood	16	-0.06895	0.1309	0.5984	0.933373	0.722156	1.20637
Alzheimer's disease	DNA methylation-estimated plasminogen activator inhibitor-1 levels	MR Egger	16	-0.04344	0.1977	0.8293	0.95749	0.649903	1.41065
Alzheimer's disease	DNA methylation-estimated plasminogen activator inhibitor-1 levels	Weighted median	16	-0.06692	0.1663	0.6875	0.93527	0.675118	1.29567
Alzheimer's disease	DNA methylation-estimated plasminogen activator inhibitor-1 levels	Inverse variance weighted	16	-0.06874	0.1304	0.598	0.933569	0.723016	1.20544
Alzheimer's disease	DNA methylation-estimated plasminogen activator inhibitor-1 levels	Simple mode	16	-0.02516	0.3014	0.9346	0.975154	0.540152	1.76048
Alzheimer's disease	DNA methylation-estimated plasminogen activator inhibitor-1 levels	Weighted mode	16	-0.02516	0.2547	0.9226	0.975154	0.591927	1.60649
Alzheimer's disease	DNA methylation PhenoAge acceleration	Maximum likelihood	16	-0.1008	0.05973	0.09154	0.904114	0.804229	1.0164
Alzheimer's disease	DNA methylation PhenoAge acceleration	MR Egger	16	-0.06978	0.08417	0.421	0.932599	0.790766	1.09987
Alzheimer's disease	DNA methylation PhenoAge acceleration	Weighted median	16	-0.1147	0.07952	0.1493	0.891634	0.762953	1.04202
Alzheimer's disease	DNA methylation PhenoAge acceleration	Inverse variance weighted	16	-0.09993	0.05956	0.09339	0.904901	0.805198	1.01695
Alzheimer's disease	DNA methylation PhenoAge acceleration	Simple mode	16	-0.1852	0.125	0.1592	0.830938	0.650379	1.06162
Alzheimer's disease	DNA methylation PhenoAge acceleration	Weighted mode	16	-0.1289	0.08543	0.1521	0.879062	0.743533	1.0393
Parkinson's disease	DNA methylation-estimated granulocyte proportions	Maximum likelihood	17	-0.0009497	0.001317	0.4709	0.999051	0.996475	1.00163
Parkinson's disease	DNA methylation-estimated granulocyte proportions	MR Egger	17	-0.00171	0.003387	0.6211	0.998291	0.991686	1.00494
Parkinson's disease	DNA methylation-estimated granulocyte proportions	Weighted median	17	-0.001178	0.001845	0.5232	0.998823	0.995217	1.00244
Parkinson's disease	DNA methylation-estimated granulocyte proportions	Inverse variance weighted	17	-0.000957	0.001319	0.4682	0.999043	0.996464	1.00163
Parkinson's disease	DNA methylation-estimated granulocyte proportions	Simple mode	17	-0.005113	0.003164	0.1256	0.9949	0.988749	1.00109
Parkinson's disease	DNA methylation-estimated granulocyte proportions	Weighted mode	17	-0.002165	0.002432	0.3865	0.997837	0.993092	1.00261
Parkinson's disease	DNA methylation GrimAge acceleration	Maximum likelihood	17	0.0292	0.05729	0.6103	1.02963	0.92027	1.15199
Parkinson's disease	DNA methylation GrimAge acceleration	MR Egger	17	0.1579	0.1564	0.3285	1.17105	0.861876	1.59113
Parkinson's disease	DNA methylation GrimAge acceleration	Weighted median	17	0.01784	0.08521	0.8342	1.018	0.861421	1.20304
Parkinson's disease	DNA methylation GrimAge acceleration	Inverse variance weighted	17	0.02866	0.06132	0.6402	1.02907	0.912536	1.1605
Parkinson's disease	DNA methylation GrimAge acceleration	Simple mode	17	-0.09029	0.1637	0.5888	0.913666	0.662893	1.25931
Parkinson's disease	DNA methylation GrimAge acceleration	Weighted mode	17	0.04287	0.1352	0.7552	1.0438	0.800818	1.36051
Parkinson's disease	DNA methylation Hannum age acceleration	Maximum likelihood	17	0.02364	0.05674	0.6769	1.02392	0.916154	1.14437
Parkinson's disease	DNA methylation Hannum age acceleration	MR Egger	17	0.2343	0.2287	0.322	1.26402	0.807387	1.97892
Parkinson's disease	DNA methylation Hannum age acceleration	Weighted median	17	0.1543	0.08174	0.05911	1.16684	0.994107	1.36959
Parkinson's disease	DNA methylation Hannum age acceleration	Inverse variance weighted	17	0.02264	0.09029	0.802	1.0229	0.856991	1.22092
Parkinson's disease	DNA methylation Hannum age acceleration	Simple mode	17	0.1367	0.1143	0.2489	1.14648	0.916376	1.43437
Parkinson's disease	DNA methylation Hannum age acceleration	Weighted mode	17	0.1623	0.07949	0.05804	1.17621	1.00652	1.37451
Parkinson's disease	Intrinsic epigenetic age acceleration	Maximum likelihood	17	0.05978	0.05791	0.302	1.0616	0.947694	1.1892
Parkinson's disease	Intrinsic epigenetic age acceleration	MR Egger	17	0.1369	0.1635	0.4153	1.14671	0.832302	1.5799
Parkinson's disease	Intrinsic epigenetic age acceleration	Weighted median	17	0.0914	0.08461	0.28	1.09571	0.928267	1.29335
Parkinson's disease	Intrinsic epigenetic age acceleration	Inverse variance weighted	17	0.05895	0.06306	0.3499	1.06072	0.937398	1.20027
Parkinson's disease	Intrinsic epigenetic age acceleration	Simple mode	17	0.04902	0.1455	0.7406	1.05024	0.789654	1.39682
Parkinson's disease	Intrinsic epigenetic age acceleration	Weighted mode	17	0.08992	0.1161	0.45	1.09409	0.871416	1.37366
Parkinson's disease	DNA methylation-estimated plasminogen activator inhibitor-1 levels	Maximum likelihood	17	0.06189	0.1452	0.67	1.06385	0.800353	1.41408
Parkinson's disease	DNA methylation-estimated plasminogen activator inhibitor-1 levels	MR Egger	17	0.74	0.4582	0.1271	2.09594	0.853788	5.14524
Parkinson's disease	DNA methylation-estimated plasminogen activator inhibitor-1 levels	Weighted median	17	0.2159	0.2091	0.302	1.24098	0.823711	1.86962
Parkinson's disease	DNA methylation-estimated plasminogen activator inhibitor-1 levels	Inverse variance weighted	17	0.06068	0.1537	0.693	1.06256	0.786178	1.4361
Parkinson's disease	DNA methylation-estimated plasminogen activator inhibitor-1 levels	Simple mode	17	0.3688	0.4067	0.378	1.446	0.651595	3.20891
Parkinson's disease	DNA methylation-estimated plasminogen activator inhibitor-1 levels	Weighted mode	17	0.3688	0.3775	0.3432	1.446	0.689975	3.03042
Parkinson's disease	DNA methylation PhenoAge acceleration	Maximum likelihood	17	0.02023	0.07247	0.7801	1.02044	0.885316	1.17618
Parkinson's disease	DNA methylation PhenoAge acceleration	MR Egger	17	0.1579	0.1874	0.4128	1.17105	0.811067	1.6908
Parkinson's disease	DNA methylation PhenoAge acceleration	Weighted median	17	0.02046	0.104	0.8441	1.02067	0.832452	1.25145
Parkinson's disease	DNA methylation PhenoAge acceleration	Inverse variance weighted	17	0.01975	0.07203	0.784	1.01995	0.885654	1.1746
Parkinson's disease	DNA methylation PhenoAge acceleration	Simple mode	17	0.02786	0.1658	0.8687	1.02825	0.742964	1.42309
Parkinson's disease	DNA methylation PhenoAge acceleration	Weighted mode	17	0.05373	0.1324	0.6902	1.0552	0.814017	1.36784
multiple sclerosis	DNA methylation-estimated granulocyte proportions	Maximum likelihood	57	-0.001542	0.0006227	0.01327	0.998459	0.997241	0.999679
multiple sclerosis	DNA methylation-estimated granulocyte proportions	MR Egger	57	-0.003025	0.001314	0.0251	0.99698	0.994415	0.999551
multiple sclerosis	DNA methylation-estimated granulocyte proportions	Weighted median	57	-0.001217	0.001126	0.2797	0.998784	0.996582	1.00099
multiple sclerosis	DNA methylation-estimated granulocyte proportions	Inverse variance weighted	57	-0.001499	0.0008389	0.07392	0.998502	0.996862	1.00015
multiple sclerosis	DNA methylation-estimated granulocyte proportions	Simple mode	57	0.001561	0.003237	0.6315	1.00156	0.995228	1.00794
multiple sclerosis	DNA methylation-estimated granulocyte proportions	Weighted mode	57	-0.002119	0.001058	0.05005	0.997883	0.995816	0.999955
multiple sclerosis	DNA methylation GrimAge acceleration	Maximum likelihood	57	0.009997	0.02672	0.7083	1.01005	0.958511	1.06435
multiple sclerosis	DNA methylation GrimAge acceleration	MR Egger	57	-0.04363	0.05496	0.4308	0.957308	0.859545	1.06619
multiple sclerosis	DNA methylation GrimAge acceleration	Weighted median	57	-0.02807	0.04549	0.5372	0.97232	0.88938	1.063
multiple sclerosis	DNA methylation GrimAge acceleration	Inverse variance weighted	57	0.009861	0.03428	0.7736	1.00991	0.944284	1.0801
multiple sclerosis	DNA methylation GrimAge acceleration	Simple mode	57	0.2319	0.1469	0.1199	1.26099	0.945516	1.68173
multiple sclerosis	DNA methylation GrimAge acceleration	Weighted mode	57	-0.05066	0.03915	0.201	0.950602	0.880387	1.02642
multiple sclerosis	DNA methylation Hannum age acceleration	Maximum likelihood	57	0.06398	0.02638	0.01529	1.06607	1.01235	1.12264
multiple sclerosis	DNA methylation Hannum age acceleration	MR Egger	57	0.008473	0.04869	0.8625	1.00851	0.916714	1.1095
multiple sclerosis	DNA methylation Hannum age acceleration	Weighted median	57	0.001036	0.04224	0.9804	1.00104	0.921498	1.08744
multiple sclerosis	DNA methylation Hannum age acceleration	Inverse variance weighted	57	0.06329	0.03071	0.03932	1.06534	1.0031	1.13143
multiple sclerosis	DNA methylation Hannum age acceleration	Simple mode	57	-0.1038	0.1067	0.3348	0.901406	0.7313	1.11108
multiple sclerosis	DNA methylation Hannum age acceleration	Weighted mode	57	-0.00438	0.04037	0.914	0.99563	0.919886	1.07761
multiple sclerosis	Intrinsic epigenetic age acceleration	Maximum likelihood	57	0.04429	0.02698	0.1007	1.04529	0.991446	1.10205
multiple sclerosis	Intrinsic epigenetic age acceleration	MR Egger	57	0.002136	0.05466	0.969	1.00214	0.900327	1.11546
multiple sclerosis	Intrinsic epigenetic age acceleration	Weighted median	57	-0.003569	0.04017	0.9292	0.996437	0.920994	1.07806
multiple sclerosis	Intrinsic epigenetic age acceleration	Inverse variance weighted	57	0.04356	0.03417	0.2023	1.04452	0.976859	1.11687
multiple sclerosis	Intrinsic epigenetic age acceleration	Simple mode	57	0.04829	0.08559	0.5749	1.04947	0.887394	1.24116
multiple sclerosis	Intrinsic epigenetic age acceleration	Weighted mode	57	0.001581	0.03581	0.9649	1.00158	0.933694	1.07441
multiple sclerosis	DNA methylation-estimated plasminogen activator inhibitor-1 levels	Maximum likelihood	57	-0.06496	0.0742	0.3814	0.937105	0.810267	1.0838
multiple sclerosis	DNA methylation-estimated plasminogen activator inhibitor-1 levels	MR Egger	57	-0.184	0.1532	0.2349	0.831936	0.616146	1.1233
multiple sclerosis	DNA methylation-estimated plasminogen activator inhibitor-1 levels	Weighted median	57	-0.1406	0.1245	0.2587	0.868837	0.680709	1.10896
multiple sclerosis	DNA methylation-estimated plasminogen activator inhibitor-1 levels	Inverse variance weighted	57	-0.06406	0.07362	0.3843	0.937949	0.811919	1.08354
multiple sclerosis	DNA methylation-estimated plasminogen activator inhibitor-1 levels	Simple mode	57	-0.06514	0.2281	0.7763	0.936936	0.599166	1.46512
multiple sclerosis	DNA methylation-estimated plasminogen activator inhibitor-1 levels	Weighted mode	57	-0.1305	0.1243	0.2984	0.877656	0.687889	1.11978
multiple sclerosis	DNA methylation PhenoAge acceleration	Maximum likelihood	57	0.04087	0.0341	0.2307	1.04172	0.974368	1.11372
multiple sclerosis	DNA methylation PhenoAge acceleration	MR Egger	57	-0.03072	0.05916	0.6056	0.969747	0.863576	1.08897
multiple sclerosis	DNA methylation PhenoAge acceleration	Weighted median	57	-0.01248	0.05159	0.8089	0.987598	0.892618	1.09268
multiple sclerosis	DNA methylation PhenoAge acceleration	Inverse variance weighted	57	0.04039	0.03657	0.2694	1.04122	0.969197	1.11859
multiple sclerosis	DNA methylation PhenoAge acceleration	Simple mode	57	0.04283	0.1178	0.7175	1.04376	0.828567	1.31484
multiple sclerosis	DNA methylation PhenoAge acceleration	Weighted mode	57	-0.01413	0.04643	0.762	0.985969	0.900205	1.0799
