# Supplementary material for: The effect of epigenetic aging on neurodegenerative diseases: a Mendelian randomization study
Source: Front Endocrinol (Lausanne). 2024 May 10;15:1372518. doi: 10.3389/fendo.2024.1372518 (PMC11116635; doi:10.3389/fendo.2024.1372518)
Supplement: Supplementary Table 2 — Sensitive analysis_Causal effect between epigenetic age and neurodegenerative diseases. [file Table_2.xlsx]

## Sheet: Sensitive analysis（1）
Exposure	Outcome	Heterogeneity				Horizontal pleiotropy
		method	Q	Q_df	Q_pval	Intercept	SE	p-value
DNA methylation GrimAge acceleration	Parkinson's disease	MR Egger	2.132	2	0.3444	-0.21	0.15	0.312
DNA methylation GrimAge acceleration	Parkinson's disease	Inverse variance weighted	4.051	3	0.256
DNA methylation Hannum age acceleration	multiple sclerosis	MR Egger	3.83	3	0.2804	-0.017	0.049	0.757
DNA methylation Hannum age acceleration	multiple sclerosis	Inverse variance weighted	3.977	4	0.4092
DNA methylation-estimated plasminogen activator inhibitor-1 levels	Alzheimer's disease	MR Egger	4.815	2	0.09004	0.045	0.078	0.626
DNA methylation-estimated plasminogen activator inhibitor-1 levels	Alzheimer's disease	Inverse variance weighted	5.599	3	0.1328

## Sheet: Sensitive analysis（2）
Exposure	Outcome	Heterogeneity				Horizontal pleiotropy
		method	Q	Q_df	Q_pval	Intercept	SE	p-value
Alzheimer's disease	DNA methylation GrimAge acceleration	MR Egger	12.49	14	0.5669	0.011	0.014	0.426
Alzheimer's disease	DNA methylation GrimAge acceleration	Inverse variance weighted	13.16	15	0.5897
multiple sclerosis	DNA methylation Hannum age acceleration	MR Egger	75.85	55	0.03269	0.012	0.0085	0.155
multiple sclerosis	DNA methylation Hannum age acceleration	Inverse variance weighted	78.72	56	0.02435
