# Supplementary material for: The effect of epigenetic aging on neurodegenerative diseases: a Mendelian randomization study
Source: Front Endocrinol (Lausanne). 2024 May 10;15:1372518. doi: 10.3389/fendo.2024.1372518 (PMC11116635; doi:10.3389/fendo.2024.1372518)
Supplement: Supplementary Table 3 — Instrumental variables_Causal effect of epigenetic age on neurodegenerative diseases. [file Table_3.xlsx]

## Sheet: instrumental variables（1）
SNP	CHR	POS	Exposure	samplesize.exposure	Outcome	samplesize.outcome	effect allele	other allele	Beta	EAF	SE	P-value	Proxy-SNP	R2	F
rs1081105	19	45412955	Alzheimer's disease	63926	DNA methylation-estimated granulocyte proportions	34470	C	A	0.942	0.0273	0.0436	1.51008e-103	-	0.00724922	466.783
rs111278137	19	45215081	Alzheimer's disease	63926	DNA methylation-estimated granulocyte proportions	34470	A	G	-0.4735	0.0219	0.0713	3.19669e-11	-	0.00068942	44.1009
rs11767557	7	143109139	Alzheimer's disease	63926	DNA methylation-estimated granulocyte proportions	34470	C	T	-0.1028	0.2143	0.0182	1.56099e-08	-	0.000498826	31.9029
rs12151021	19	1050874	Alzheimer's disease	63926	DNA methylation-estimated granulocyte proportions	34470	G	A	-0.1071	0.6805	0.0169	2.56201e-10	-	0.000627849	40.1598
rs147711004	19	45337918	Alzheimer's disease	63926	DNA methylation-estimated granulocyte proportions	34470	A	G	1.1354	0.045	0.0366	1e-200	-	0.0148309	962.326
rs150685845	19	45675180	Alzheimer's disease	63926	DNA methylation-estimated granulocyte proportions	34470	G	A	0.5561	0.017	0.0645	6.62064e-18	-	0.00116146	74.3315
rs1582763	11	60021948	Alzheimer's disease	63926	DNA methylation-estimated granulocyte proportions	34470	A	G	-0.1232	0.3736	0.0149	1.18604e-16	-	0.00106833	68.3652
rs3740688	11	47380340	Alzheimer's disease	63926	DNA methylation-estimated granulocyte proportions	34470	T	G	0.0935	0.5431	0.0144	9.70287e-11	-	0.000659074	42.1585
rs3851179	11	85868640	Alzheimer's disease	63926	DNA methylation-estimated granulocyte proportions	34470	C	T	0.1198	0.6357	0.0148	5.80898e-16	-	0.00102392	65.5204
rs6733839	2	127892810	Alzheimer's disease	63926	DNA methylation-estimated granulocyte proportions	34470	T	C	0.1693	0.389	0.0154	4.02161e-28	-	0.00188701	120.853
rs679515	1	207750568	Alzheimer's disease	63926	DNA methylation-estimated granulocyte proportions	34470	C	T	-0.1508	0.8163	0.0183	1.55489e-16	-	0.00106111	67.9027
rs73223431	8	27219987	Alzheimer's disease	63926	DNA methylation-estimated granulocyte proportions	34470	T	C	0.0936	0.3599	0.0153	8.342e-10	-	0.000585109	37.4244
rs7412	19	45412079	Alzheimer's disease	63926	DNA methylation-estimated granulocyte proportions	34470	T	C	-0.4673	0.0768	0.0305	6.4003e-53	-	0.00365866	234.735
rs867230	8	27468503	Alzheimer's disease	63926	DNA methylation-estimated granulocyte proportions	34470	A	C	0.1333	0.5824	0.0158	3.49221e-17	-	0.00111221	71.1758
rs9381563	6	47432637	Alzheimer's disease	63926	DNA methylation-estimated granulocyte proportions	34470	T	C	-0.0821	0.6403	0.0148	2.934e-08	-	0.000481145	30.7715
rs1081105	19	45412955	Alzheimer's disease	63926	DNA methylation GrimAge acceleration	34467	C	A	0.942	0.0276	0.0436	1.51008e-103	-	0.00724922	466.783
rs111278137	19	45215081	Alzheimer's disease	63926	DNA methylation GrimAge acceleration	34467	A	G	-0.4735	0.0219	0.0713	3.19669e-11	-	0.00068942	44.1009
rs11767557	7	143109139	Alzheimer's disease	63926	DNA methylation GrimAge acceleration	34467	C	T	-0.1028	0.2134	0.0182	1.56099e-08	-	0.000498826	31.9029
rs12151021	19	1050874	Alzheimer's disease	63926	DNA methylation GrimAge acceleration	34467	G	A	-0.1071	0.6741	0.0169	2.56201e-10	-	0.000627849	40.1598
rs12590654	14	92938855	Alzheimer's disease	63926	DNA methylation GrimAge acceleration	34467	A	G	-0.0906	0.3378	0.0157	8.72891e-09	-	0.000520659	33.2999
rs147711004	19	45337918	Alzheimer's disease	63926	DNA methylation GrimAge acceleration	34467	A	G	1.1354	0.0435	0.0366	1e-200	-	0.0148309	962.326
rs150685845	19	45675180	Alzheimer's disease	63926	DNA methylation GrimAge acceleration	34467	G	A	0.5561	0.0171	0.0645	6.62064e-18	-	0.00116146	74.3315
rs1582763	11	60021948	Alzheimer's disease	63926	DNA methylation GrimAge acceleration	34467	A	G	-0.1232	0.3748	0.0149	1.18604e-16	-	0.00106833	68.3652
rs3740688	11	47380340	Alzheimer's disease	63926	DNA methylation GrimAge acceleration	34467	T	G	0.0935	0.544	0.0144	9.70287e-11	-	0.000659074	42.1585
rs3851179	11	85868640	Alzheimer's disease	63926	DNA methylation GrimAge acceleration	34467	C	T	0.1198	0.6362	0.0148	5.80898e-16	-	0.00102392	65.5204
rs6733839	2	127892810	Alzheimer's disease	63926	DNA methylation GrimAge acceleration	34467	T	C	0.1693	0.3877	0.0154	4.02161e-28	-	0.00188701	120.853
rs679515	1	207750568	Alzheimer's disease	63926	DNA methylation GrimAge acceleration	34467	C	T	-0.1508	0.814	0.0183	1.55489e-16	-	0.00106111	67.9027
rs73223431	8	27219987	Alzheimer's disease	63926	DNA methylation GrimAge acceleration	34467	T	C	0.0936	0.3654	0.0153	8.342e-10	-	0.000585109	37.4244
rs7412	19	45412079	Alzheimer's disease	63926	DNA methylation GrimAge acceleration	34467	T	C	-0.4673	0.0792	0.0305	6.4003e-53	-	0.00365866	234.735
rs867230	8	27468503	Alzheimer's disease	63926	DNA methylation GrimAge acceleration	34467	A	C	0.1333	0.5938	0.0158	3.49221e-17	-	0.00111221	71.1758
rs9381563	6	47432637	Alzheimer's disease	63926	DNA methylation GrimAge acceleration	34467	T	C	-0.0821	0.6361	0.0148	2.934e-08	-	0.000481145	30.7715
rs1081105	19	45412955	Alzheimer's disease	63926	DNA methylation Hannum age acceleration	34449	C	A	0.942	0.0278	0.0436	1.51008e-103	-	0.00724922	466.783
rs111278137	19	45215081	Alzheimer's disease	63926	DNA methylation Hannum age acceleration	34449	A	G	-0.4735	0.0218	0.0713	3.19669e-11	-	0.00068942	44.1009
rs11767557	7	143109139	Alzheimer's disease	63926	DNA methylation Hannum age acceleration	34449	C	T	-0.1028	0.215	0.0182	1.56099e-08	-	0.000498826	31.9029
rs12151021	19	1050874	Alzheimer's disease	63926	DNA methylation Hannum age acceleration	34449	G	A	-0.1071	0.6724	0.0169	2.56201e-10	-	0.000627849	40.1598
rs12590654	14	92938855	Alzheimer's disease	63926	DNA methylation Hannum age acceleration	34449	A	G	-0.0906	0.3377	0.0157	8.72891e-09	-	0.000520659	33.2999
rs147711004	19	45337918	Alzheimer's disease	63926	DNA methylation Hannum age acceleration	34449	A	G	1.1354	0.0436	0.0366	1e-200	-	0.0148309	962.326
rs150685845	19	45675180	Alzheimer's disease	63926	DNA methylation Hannum age acceleration	34449	G	A	0.5561	0.0168	0.0645	6.62064e-18	-	0.00116146	74.3315
rs1582763	11	60021948	Alzheimer's disease	63926	DNA methylation Hannum age acceleration	34449	A	G	-0.1232	0.3749	0.0149	1.18604e-16	-	0.00106833	68.3652
rs3740688	11	47380340	Alzheimer's disease	63926	DNA methylation Hannum age acceleration	34449	T	G	0.0935	0.5425	0.0144	9.70287e-11	-	0.000659074	42.1585
rs3851179	11	85868640	Alzheimer's disease	63926	DNA methylation Hannum age acceleration	34449	C	T	0.1198	0.6362	0.0148	5.80898e-16	-	0.00102392	65.5204
rs6733839	2	127892810	Alzheimer's disease	63926	DNA methylation Hannum age acceleration	34449	T	C	0.1693	0.3888	0.0154	4.02161e-28	-	0.00188701	120.853
rs679515	1	207750568	Alzheimer's disease	63926	DNA methylation Hannum age acceleration	34449	C	T	-0.1508	0.816	0.0183	1.55489e-16	-	0.00106111	67.9027
rs73223431	8	27219987	Alzheimer's disease	63926	DNA methylation Hannum age acceleration	34449	T	C	0.0936	0.3664	0.0153	8.342e-10	-	0.000585109	37.4244
rs7412	19	45412079	Alzheimer's disease	63926	DNA methylation Hannum age acceleration	34449	T	C	-0.4673	0.0789	0.0305	6.4003e-53	-	0.00365866	234.735
rs867230	8	27468503	Alzheimer's disease	63926	DNA methylation Hannum age acceleration	34449	A	C	0.1333	0.5927	0.0158	3.49221e-17	-	0.00111221	71.1758
rs9381563	6	47432637	Alzheimer's disease	63926	DNA methylation Hannum age acceleration	34449	T	C	-0.0821	0.6343	0.0148	2.934e-08	-	0.000481145	30.7715
rs1081105	19	45412955	Alzheimer's disease	63926	Intrinsic epigenetic age acceleration	34461	C	A	0.942	0.0275	0.0436	1.51008e-103	-	0.00724922	466.783
rs111278137	19	45215081	Alzheimer's disease	63926	Intrinsic epigenetic age acceleration	34461	A	G	-0.4735	0.0216	0.0713	3.19669e-11	-	0.00068942	44.1009
rs11767557	7	143109139	Alzheimer's disease	63926	Intrinsic epigenetic age acceleration	34461	C	T	-0.1028	0.214	0.0182	1.56099e-08	-	0.000498826	31.9029
rs12151021	19	1050874	Alzheimer's disease	63926	Intrinsic epigenetic age acceleration	34461	G	A	-0.1071	0.6733	0.0169	2.56201e-10	-	0.000627849	40.1598
rs12590654	14	92938855	Alzheimer's disease	63926	Intrinsic epigenetic age acceleration	34461	A	G	-0.0906	0.3373	0.0157	8.72891e-09	-	0.000520659	33.2999
rs147711004	19	45337918	Alzheimer's disease	63926	Intrinsic epigenetic age acceleration	34461	A	G	1.1354	0.0431	0.0366	1e-200	-	0.0148309	962.326
rs150685845	19	45675180	Alzheimer's disease	63926	Intrinsic epigenetic age acceleration	34461	G	A	0.5561	0.0168	0.0645	6.62064e-18	-	0.00116146	74.3315
rs1582763	11	60021948	Alzheimer's disease	63926	Intrinsic epigenetic age acceleration	34461	A	G	-0.1232	0.3739	0.0149	1.18604e-16	-	0.00106833	68.3652
rs3740688	11	47380340	Alzheimer's disease	63926	Intrinsic epigenetic age acceleration	34461	T	G	0.0935	0.5427	0.0144	9.70287e-11	-	0.000659074	42.1585
rs3851179	11	85868640	Alzheimer's disease	63926	Intrinsic epigenetic age acceleration	34461	C	T	0.1198	0.6367	0.0148	5.80898e-16	-	0.00102392	65.5204
rs6733839	2	127892810	Alzheimer's disease	63926	Intrinsic epigenetic age acceleration	34461	T	C	0.1693	0.3877	0.0154	4.02161e-28	-	0.00188701	120.853
rs679515	1	207750568	Alzheimer's disease	63926	Intrinsic epigenetic age acceleration	34461	C	T	-0.1508	0.8155	0.0183	1.55489e-16	-	0.00106111	67.9027
rs73223431	8	27219987	Alzheimer's disease	63926	Intrinsic epigenetic age acceleration	34461	T	C	0.0936	0.3656	0.0153	8.342e-10	-	0.000585109	37.4244
rs7412	19	45412079	Alzheimer's disease	63926	Intrinsic epigenetic age acceleration	34461	T	C	-0.4673	0.0788	0.0305	6.4003e-53	-	0.00365866	234.735
rs867230	8	27468503	Alzheimer's disease	63926	Intrinsic epigenetic age acceleration	34461	A	C	0.1333	0.5938	0.0158	3.49221e-17	-	0.00111221	71.1758
rs9381563	6	47432637	Alzheimer's disease	63926	Intrinsic epigenetic age acceleration	34461	T	C	-0.0821	0.6357	0.0148	2.934e-08	-	0.000481145	30.7715
rs1081105	19	45412955	Alzheimer's disease	63926	DNA methylation-estimated plasminogen activator inhibitor-1 levels	34448	C	A	0.942	0.0269	0.0436	1.51008e-103	-	0.00724922	466.783
rs111278137	19	45215081	Alzheimer's disease	63926	DNA methylation-estimated plasminogen activator inhibitor-1 levels	34448	A	G	-0.4735	0.0219	0.0713	3.19669e-11	-	0.00068942	44.1009
rs11767557	7	143109139	Alzheimer's disease	63926	DNA methylation-estimated plasminogen activator inhibitor-1 levels	34448	C	T	-0.1028	0.2253	0.0182	1.56099e-08	-	0.000498826	31.9029
rs12151021	19	1050874	Alzheimer's disease	63926	DNA methylation-estimated plasminogen activator inhibitor-1 levels	34448	G	A	-0.1071	0.657	0.0169	2.56201e-10	-	0.000627849	40.1598
rs12590654	14	92938855	Alzheimer's disease	63926	DNA methylation-estimated plasminogen activator inhibitor-1 levels	34448	A	G	-0.0906	0.3615	0.0157	8.72891e-09	-	0.000520659	33.2999
rs147711004	19	45337918	Alzheimer's disease	63926	DNA methylation-estimated plasminogen activator inhibitor-1 levels	34448	A	G	1.1354	0.034	0.0366	1e-200	-	0.0148309	962.326
rs150685845	19	45675180	Alzheimer's disease	63926	DNA methylation-estimated plasminogen activator inhibitor-1 levels	34448	G	A	0.5561	0.0165	0.0645	6.62064e-18	-	0.00116146	74.3315
rs1582763	11	60021948	Alzheimer's disease	63926	DNA methylation-estimated plasminogen activator inhibitor-1 levels	34448	A	G	-0.1232	0.378	0.0149	1.18604e-16	-	0.00106833	68.3652
rs3740688	11	47380340	Alzheimer's disease	63926	DNA methylation-estimated plasminogen activator inhibitor-1 levels	34448	T	G	0.0935	0.5406	0.0144	9.70287e-11	-	0.000659074	42.1585
rs3851179	11	85868640	Alzheimer's disease	63926	DNA methylation-estimated plasminogen activator inhibitor-1 levels	34448	C	T	0.1198	0.6427	0.0148	5.80898e-16	-	0.00102392	65.5204
rs6733839	2	127892810	Alzheimer's disease	63926	DNA methylation-estimated plasminogen activator inhibitor-1 levels	34448	T	C	0.1693	0.3879	0.0154	4.02161e-28	-	0.00188701	120.853
rs679515	1	207750568	Alzheimer's disease	63926	DNA methylation-estimated plasminogen activator inhibitor-1 levels	34448	C	T	-0.1508	0.8138	0.0183	1.55489e-16	-	0.00106111	67.9027
rs73223431	8	27219987	Alzheimer's disease	63926	DNA methylation-estimated plasminogen activator inhibitor-1 levels	34448	T	C	0.0936	0.3853	0.0153	8.342e-10	-	0.000585109	37.4244
rs7412	19	45412079	Alzheimer's disease	63926	DNA methylation-estimated plasminogen activator inhibitor-1 levels	34448	T	C	-0.4673	0.0907	0.0305	6.4003e-53	-	0.00365866	234.735
rs867230	8	27468503	Alzheimer's disease	63926	DNA methylation-estimated plasminogen activator inhibitor-1 levels	34448	A	C	0.1333	0.6424	0.0158	3.49221e-17	-	0.00111221	71.1758
rs9381563	6	47432637	Alzheimer's disease	63926	DNA methylation-estimated plasminogen activator inhibitor-1 levels	34448	T	C	-0.0821	0.614	0.0148	2.934e-08	-	0.000481145	30.7715
rs1081105	19	45412955	Alzheimer's disease	63926	DNA methylation PhenoAge acceleration	34463	C	A	0.942	0.0275	0.0436	1.51008e-103	-	0.00724922	466.783
rs111278137	19	45215081	Alzheimer's disease	63926	DNA methylation PhenoAge acceleration	34463	A	G	-0.4735	0.0221	0.0713	3.19669e-11	-	0.00068942	44.1009
rs11767557	7	143109139	Alzheimer's disease	63926	DNA methylation PhenoAge acceleration	34463	C	T	-0.1028	0.2165	0.0182	1.56099e-08	-	0.000498826	31.9029
rs12151021	19	1050874	Alzheimer's disease	63926	DNA methylation PhenoAge acceleration	34463	G	A	-0.1071	0.6715	0.0169	2.56201e-10	-	0.000627849	40.1598
rs12590654	14	92938855	Alzheimer's disease	63926	DNA methylation PhenoAge acceleration	34463	A	G	-0.0906	0.3405	0.0157	8.72891e-09	-	0.000520659	33.2999
rs147711004	19	45337918	Alzheimer's disease	63926	DNA methylation PhenoAge acceleration	34463	A	G	1.1354	0.0426	0.0366	1e-200	-	0.0148309	962.326
rs150685845	19	45675180	Alzheimer's disease	63926	DNA methylation PhenoAge acceleration	34463	G	A	0.5561	0.0169	0.0645	6.62064e-18	-	0.00116146	74.3315
rs1582763	11	60021948	Alzheimer's disease	63926	DNA methylation PhenoAge acceleration	34463	A	G	-0.1232	0.3756	0.0149	1.18604e-16	-	0.00106833	68.3652
rs3740688	11	47380340	Alzheimer's disease	63926	DNA methylation PhenoAge acceleration	34463	T	G	0.0935	0.5428	0.0144	9.70287e-11	-	0.000659074	42.1585
rs3851179	11	85868640	Alzheimer's disease	63926	DNA methylation PhenoAge acceleration	34463	C	T	0.1198	0.6371	0.0148	5.80898e-16	-	0.00102392	65.5204
rs6733839	2	127892810	Alzheimer's disease	63926	DNA methylation PhenoAge acceleration	34463	T	C	0.1693	0.388	0.0154	4.02161e-28	-	0.00188701	120.853
rs679515	1	207750568	Alzheimer's disease	63926	DNA methylation PhenoAge acceleration	34463	C	T	-0.1508	0.8152	0.0183	1.55489e-16	-	0.00106111	67.9027
rs73223431	8	27219987	Alzheimer's disease	63926	DNA methylation PhenoAge acceleration	34463	T	C	0.0936	0.3678	0.0153	8.342e-10	-	0.000585109	37.4244
rs7412	19	45412079	Alzheimer's disease	63926	DNA methylation PhenoAge acceleration	34463	T	C	-0.4673	0.0808	0.0305	6.4003e-53	-	0.00365866	234.735
rs867230	8	27468503	Alzheimer's disease	63926	DNA methylation PhenoAge acceleration	34463	A	C	0.1333	0.599	0.0158	3.49221e-17	-	0.00111221	71.1758
rs9381563	6	47432637	Alzheimer's disease	63926	DNA methylation PhenoAge acceleration	34463	T	C	-0.0821	0.632	0.0148	2.934e-08	-	0.000481145	30.7715
rs10063294	5	35877505	multiple sclerosis	115803	DNA methylation-estimated granulocyte proportions	34470	A	G	-0.0990472	0.5433	0.0162642	1.13e-09	-	0.000320155	37.0861
rs1014486	3	159691112	multiple sclerosis	115803	DNA methylation-estimated granulocyte proportions	34470	C	T	0.10508	0.4338	0.016368	1.36399e-10	-	0.000355774	41.2137
rs1026916	17	40529835	multiple sclerosis	115803	DNA methylation-estimated granulocyte proportions	34470	G	A	-0.129653	0.6466	0.0174305	1.02e-13	-	0.000477549	55.3271
rs1077667	19	6668972	multiple sclerosis	115803	DNA methylation-estimated granulocyte proportions	34470	T	C	-0.151862	0.2166	0.021225	8.37336e-13	-	0.000441867	51.1912
rs10801908	1	117090493	multiple sclerosis	115803	DNA methylation-estimated granulocyte proportions	34470	T	C	-0.21495	0.1279	0.0263631	3.53671e-16	-	0.000573737	66.4775
rs1112718	10	94479107	multiple sclerosis	115803	DNA methylation-estimated granulocyte proportions	34470	G	A	-0.10562	0.4017	0.0166876	2.46297e-10	-	0.000345808	40.0587
rs11256593	10	6117322	multiple sclerosis	115803	DNA methylation-estimated granulocyte proportions	34470	T	C	0.186314	0.5234	0.0173516	6.78266e-27	-	0.000994626	115.293
rs11749040	5	40396425	multiple sclerosis	115803	DNA methylation-estimated granulocyte proportions	34470	A	G	0.196745	0.1345	0.0233464	3.53997e-17	-	0.000612889	71.0166
rs1177228	2	61242410	multiple sclerosis	115803	DNA methylation-estimated granulocyte proportions	34470	G	A	0.107418	0.7314	0.0186591	8.56702e-09	-	0.000286107	33.141
rs11809700	1	93152635	multiple sclerosis	115803	DNA methylation-estimated granulocyte proportions	34470	T	C	0.144448	0.2702	0.0183508	3.5051e-15	-	0.000534763	61.9592
rs12147246	14	103265844	multiple sclerosis	115803	DNA methylation-estimated granulocyte proportions	34470	G	A	-0.0993784	0.6522	0.0169228	4.29398e-09	-	0.000297708	34.4851
rs12365699	11	118743286	multiple sclerosis	115803	DNA methylation-estimated granulocyte proportions	34470	A	G	-0.143754	0.1742	0.0228493	3.14601e-10	-	0.000341685	39.581
rs1250551	10	81059335	multiple sclerosis	115803	DNA methylation-estimated granulocyte proportions	34470	T	G	0.115748	0.367	0.0173687	2.66195e-11	-	0.000383359	44.4104
rs12612620	2	112488876	multiple sclerosis	115803	DNA methylation-estimated granulocyte proportions	34470	A	G	0.211833	0.2303	0.036063	4.255e-09	-	0.000297861	34.5029
rs12925972	16	79111297	multiple sclerosis	115803	DNA methylation-estimated granulocyte proportions	34470	C	T	0.0945826	0.5402	0.0170812	3.07298e-08	-	0.000264698	30.6604
rs13327021	3	27783015	multiple sclerosis	115803	DNA methylation-estimated granulocyte proportions	34470	T	C	0.115186	0.3494	0.0171219	1.72703e-11	-	0.000390666	45.2572
rs140522	22	50971266	multiple sclerosis	115803	DNA methylation-estimated granulocyte proportions	34470	C	T	-0.110596	0.6749	0.017536	2.848e-10	-	0.000343359	39.775
rs145458341	6	32228496	multiple sclerosis	115803	DNA methylation-estimated granulocyte proportions	34470	T	G	-2.30374	0.0232	0.168533	1.54597e-42	-	0.00161093	186.848
rs1465697	19	49837246	multiple sclerosis	115803	DNA methylation-estimated granulocyte proportions	34470	T	C	0.124317	0.2475	0.0187656	3.47937e-11	-	0.000378836	43.8863
rs17124032	14	88546009	multiple sclerosis	115803	DNA methylation-estimated granulocyte proportions	34470	A	G	-0.216803	0.0781	0.0316224	7.08109e-12	-	0.000405737	47.0038
rs1738074	6	159465977	multiple sclerosis	115803	DNA methylation-estimated granulocyte proportions	34470	C	T	0.113729	0.5645	0.0167056	9.90832e-12	-	0.00040006	46.3458
rs1860545	12	6446777	multiple sclerosis	115803	DNA methylation-estimated granulocyte proportions	34470	A	G	0.116534	0.4022	0.0170311	7.78753e-12	-	0.000404133	46.818
rs2150879	17	57859210	multiple sclerosis	115803	DNA methylation-estimated granulocyte proportions	34470	A	G	-0.103549	0.5504	0.0164769	3.28897e-10	-	0.000340936	39.4942
rs2317231	1	157686337	multiple sclerosis	115803	DNA methylation-estimated granulocyte proportions	34470	T	G	-0.100569	0.4413	0.0167449	1.902e-09	-	0.000311392	36.0708
rs2546890	5	158759900	multiple sclerosis	115803	DNA methylation-estimated granulocyte proportions	34470	G	A	-0.116983	0.4783	0.0164181	1.03896e-12	-	0.000438217	50.7683
rs2681424	3	121769522	multiple sclerosis	115803	DNA methylation-estimated granulocyte proportions	34470	C	T	-0.121155	0.4873	0.0165779	2.70707e-13	-	0.000461003	53.4092
rs2857700	6	31572481	multiple sclerosis	115803	DNA methylation-estimated granulocyte proportions	34470	C	T	-0.767224	0.8599	0.0237495	1e-200	-	0.0089314	1043.59
rs28703878	8	79417222	multiple sclerosis	115803	DNA methylation-estimated granulocyte proportions	34470	G	A	0.133646	0.272	0.0214335	4.50703e-10	-	0.00033563	38.8793
rs34695601	14	76014298	multiple sclerosis	115803	DNA methylation-estimated granulocyte proportions	34470	C	T	-0.109482	0.2414	0.0197905	3.16497e-08	-	0.000264203	30.603
rs354033	7	149289464	multiple sclerosis	115803	DNA methylation-estimated granulocyte proportions	34470	A	G	-0.107957	0.2571	0.0189431	1.20501e-08	-	0.000280387	32.4782
rs35486093	1	85729820	multiple sclerosis	115803	DNA methylation-estimated granulocyte proportions	34470	G	A	0.179486	0.0927	0.0280638	1.59901e-10	-	0.000353098	40.9035
rs35540610	2	231121829	multiple sclerosis	115803	DNA methylation-estimated granulocyte proportions	34470	C	T	0.135143	0.2266	0.0193517	2.87872e-12	-	0.000420965	48.7687
rs35703946	16	86021505	multiple sclerosis	115803	DNA methylation-estimated granulocyte proportions	34470	A	G	-0.172524	0.1554	0.02874	1.93798e-09	-	0.000311079	36.0345
rs3809627	16	30103160	multiple sclerosis	115803	DNA methylation-estimated granulocyte proportions	34470	A	C	-0.0969515	0.4058	0.0175395	3.24601e-08	-	0.000263779	30.5539
rs415759	16	1067171	multiple sclerosis	115803	DNA methylation-estimated granulocyte proportions	34470	C	T	0.118784	0.1779	0.0217558	4.76497e-08	rs396920	0.000257356	29.8097
rs4325907	3	101749022	multiple sclerosis	115803	DNA methylation-estimated granulocyte proportions	34470	T	C	-0.099268	0.6532	0.0168311	3.68197e-09	-	0.000300292	34.7845
rs438613	3	28072086	multiple sclerosis	115803	DNA methylation-estimated granulocyte proportions	34470	C	T	0.138021	0.4724	0.0166057	9.43409e-17	-	0.000596207	69.0826
rs55970742	7	2441337	multiple sclerosis	115803	DNA methylation-estimated granulocyte proportions	34470	T	C	-0.100373	0.6802	0.017899	2.04998e-08	-	0.00027148	31.4462
rs56232455	11	323649	multiple sclerosis	115803	DNA methylation-estimated granulocyte proportions	34470	A	G	0.15841	0.4631	0.0281246	1.77701e-08	rs7944394	0.000273876	31.7238
rs59655222	1	200875897	multiple sclerosis	115803	DNA methylation-estimated granulocyte proportions	34470	C	T	-0.123191	0.2897	0.0186277	3.75837e-11	-	0.000377534	43.7353
rs6032662	20	44734310	multiple sclerosis	115803	DNA methylation-estimated granulocyte proportions	34470	T	C	-0.133831	0.7458	0.0183292	2.84512e-13	-	0.000460158	53.3113
rs62420820	6	137438057	multiple sclerosis	115803	DNA methylation-estimated granulocyte proportions	34470	A	G	0.137237	0.2359	0.0187505	2.49574e-13	-	0.000462377	53.5685
rs6496663	15	90887584	multiple sclerosis	115803	DNA methylation-estimated granulocyte proportions	34470	C	A	0.100594	0.2998	0.0181091	2.77799e-08	-	0.000266388	30.8562
rs6670198	1	2520527	multiple sclerosis	115803	DNA methylation-estimated granulocyte proportions	34470	C	T	-0.145026	0.3495	0.0176423	2.02908e-16	-	0.000583187	67.5731
rs6990534	8	128814091	multiple sclerosis	115803	DNA methylation-estimated granulocyte proportions	34470	G	A	0.10714	0.6987	0.018154	3.597e-09	-	0.000300683	34.8298
rs701006	12	58106836	multiple sclerosis	115803	DNA methylation-estimated granulocyte proportions	34470	G	A	0.113864	0.5847	0.0168357	1.34896e-11	-	0.000394838	45.7407
rs7190580	16	11403470	multiple sclerosis	115803	DNA methylation-estimated granulocyte proportions	34470	G	A	-0.0980337	0.6961	0.0179402	4.64301e-08	-	0.000257789	29.8599
rs7200146	16	11213449	multiple sclerosis	115803	DNA methylation-estimated granulocyte proportions	34470	T	G	-0.170788	0.6587	0.0169488	7.00164e-24	-	0.000876065	101.538
rs72928038	6	90976768	multiple sclerosis	115803	DNA methylation-estimated granulocyte proportions	34470	A	G	0.160521	0.1754	0.0247614	9.00949e-11	-	0.000362774	42.0248
rs74449127	1	101290432	multiple sclerosis	115803	DNA methylation-estimated granulocyte proportions	34470	G	A	-0.196964	0.3049	0.0255798	1.36113e-14	-	0.000511726	59.2887
rs7592560	2	68647001	multiple sclerosis	115803	DNA methylation-estimated granulocyte proportions	34470	A	G	0.10409	0.5539	0.016508	2.87402e-10	-	0.00034321	39.7577
rs7855251	9	100868189	multiple sclerosis	115803	DNA methylation-estimated granulocyte proportions	34470	C	T	-0.110109	0.2556	0.0200898	4.23302e-08	-	0.000259335	30.0391
rs7975763	12	123604053	multiple sclerosis	115803	DNA methylation-estimated granulocyte proportions	34470	T	C	0.121038	0.2077	0.0209676	7.80405e-09	-	0.000287674	33.3226
rs9591325	13	50811220	multiple sclerosis	115803	DNA methylation-estimated granulocyte proportions	34470	C	T	-0.212366	0.0698	0.0339891	4.15604e-10	-	0.000336996	39.0376
rs9610458	22	22205353	multiple sclerosis	115803	DNA methylation-estimated granulocyte proportions	34470	T	C	0.114221	0.527	0.0165102	4.57404e-12	-	0.000413131	47.8608
rs9955954	18	56351448	multiple sclerosis	115803	DNA methylation-estimated granulocyte proportions	34470	G	A	-0.110038	0.2279	0.0194511	1.539e-08	rs12962126	0.000276285	32.0029
rs9992763	4	109058718	multiple sclerosis	115803	DNA methylation-estimated granulocyte proportions	34470	T	G	-0.0900341	0.5519	0.0164612	4.51398e-08	-	0.000258261	29.9146
rs10063294	5	35877505	multiple sclerosis	115803	DNA methylation GrimAge acceleration	34467	A	G	-0.0990472	0.5452	0.0162642	1.13e-09	-	0.000320155	37.0861
rs1014486	3	159691112	multiple sclerosis	115803	DNA methylation GrimAge acceleration	34467	C	T	0.10508	0.4319	0.016368	1.36399e-10	-	0.000355774	41.2137
rs1026916	17	40529835	multiple sclerosis	115803	DNA methylation GrimAge acceleration	34467	G	A	-0.129653	0.6404	0.0174305	1.02e-13	-	0.000477549	55.3271
rs1077667	19	6668972	multiple sclerosis	115803	DNA methylation GrimAge acceleration	34467	T	C	-0.151862	0.2128	0.021225	8.37336e-13	-	0.000441867	51.1912
rs10801908	1	117090493	multiple sclerosis	115803	DNA methylation GrimAge acceleration	34467	T	C	-0.21495	0.1266	0.0263631	3.53671e-16	-	0.000573737	66.4775
rs1112718	10	94479107	multiple sclerosis	115803	DNA methylation GrimAge acceleration	34467	G	A	-0.10562	0.3997	0.0166876	2.46297e-10	-	0.000345808	40.0587
rs11256593	10	6117322	multiple sclerosis	115803	DNA methylation GrimAge acceleration	34467	T	C	0.186314	0.5165	0.0173516	6.78266e-27	-	0.000994626	115.293
rs11749040	5	40396425	multiple sclerosis	115803	DNA methylation GrimAge acceleration	34467	A	G	0.196745	0.137	0.0233464	3.53997e-17	-	0.000612889	71.0166
rs1177228	2	61242410	multiple sclerosis	115803	DNA methylation GrimAge acceleration	34467	G	A	0.107418	0.7319	0.0186591	8.56702e-09	-	0.000286107	33.141
rs11809700	1	93152635	multiple sclerosis	115803	DNA methylation GrimAge acceleration	34467	T	C	0.144448	0.2654	0.0183508	3.5051e-15	-	0.000534763	61.9592
rs12147246	14	103265844	multiple sclerosis	115803	DNA methylation GrimAge acceleration	34467	G	A	-0.0993784	0.6545	0.0169228	4.29398e-09	-	0.000297708	34.4851
rs12365699	11	118743286	multiple sclerosis	115803	DNA methylation GrimAge acceleration	34467	A	G	-0.143754	0.1723	0.0228493	3.14601e-10	-	0.000341685	39.581
rs1250551	10	81059335	multiple sclerosis	115803	DNA methylation GrimAge acceleration	34467	T	G	0.115748	0.3672	0.0173687	2.66195e-11	-	0.000383359	44.4104
rs12612620	2	112488876	multiple sclerosis	115803	DNA methylation GrimAge acceleration	34467	A	G	0.211833	0.224	0.036063	4.255e-09	-	0.000297861	34.5029
rs12925972	16	79111297	multiple sclerosis	115803	DNA methylation GrimAge acceleration	34467	C	T	0.0945826	0.5439	0.0170812	3.07298e-08	-	0.000264698	30.6604
rs13327021	3	27783015	multiple sclerosis	115803	DNA methylation GrimAge acceleration	34467	T	C	0.115186	0.3499	0.0171219	1.72703e-11	-	0.000390666	45.2572
rs140522	22	50971266	multiple sclerosis	115803	DNA methylation GrimAge acceleration	34467	C	T	-0.110596	0.673	0.017536	2.848e-10	-	0.000343359	39.775
rs145458341	6	32228496	multiple sclerosis	115803	DNA methylation GrimAge acceleration	34467	T	G	-2.30374	0.0247	0.168533	1.54597e-42	-	0.00161093	186.848
rs1465697	19	49837246	multiple sclerosis	115803	DNA methylation GrimAge acceleration	34467	T	C	0.124317	0.2536	0.0187656	3.47937e-11	-	0.000378836	43.8863
rs17124032	14	88546009	multiple sclerosis	115803	DNA methylation GrimAge acceleration	34467	A	G	-0.216803	0.0776	0.0316224	7.08109e-12	-	0.000405737	47.0038
rs1738074	6	159465977	multiple sclerosis	115803	DNA methylation GrimAge acceleration	34467	C	T	0.113729	0.571	0.0167056	9.90832e-12	-	0.00040006	46.3458
rs1860545	12	6446777	multiple sclerosis	115803	DNA methylation GrimAge acceleration	34467	A	G	0.116534	0.4098	0.0170311	7.78753e-12	-	0.000404133	46.818
rs2150879	17	57859210	multiple sclerosis	115803	DNA methylation GrimAge acceleration	34467	A	G	-0.103549	0.5528	0.0164769	3.28897e-10	-	0.000340936	39.4942
rs2317231	1	157686337	multiple sclerosis	115803	DNA methylation GrimAge acceleration	34467	T	G	-0.100569	0.4372	0.0167449	1.902e-09	-	0.000311392	36.0708
rs2546890	5	158759900	multiple sclerosis	115803	DNA methylation GrimAge acceleration	34467	G	A	-0.116983	0.4748	0.0164181	1.03896e-12	-	0.000438217	50.7683
rs2681424	3	121769522	multiple sclerosis	115803	DNA methylation GrimAge acceleration	34467	C	T	-0.121155	0.4929	0.0165779	2.70707e-13	-	0.000461003	53.4092
rs2857700	6	31572481	multiple sclerosis	115803	DNA methylation GrimAge acceleration	34467	C	T	-0.767224	0.8604	0.0237495	1e-200	-	0.0089314	1043.59
rs28703878	8	79417222	multiple sclerosis	115803	DNA methylation GrimAge acceleration	34467	G	A	0.133646	0.2721	0.0214335	4.50703e-10	-	0.00033563	38.8793
rs34695601	14	76014298	multiple sclerosis	115803	DNA methylation GrimAge acceleration	34467	C	T	-0.109482	0.2383	0.0197905	3.16497e-08	-	0.000264203	30.603
rs354033	7	149289464	multiple sclerosis	115803	DNA methylation GrimAge acceleration	34467	A	G	-0.107957	0.2509	0.0189431	1.20501e-08	-	0.000280387	32.4782
rs35486093	1	85729820	multiple sclerosis	115803	DNA methylation GrimAge acceleration	34467	G	A	0.179486	0.0954	0.0280638	1.59901e-10	-	0.000353098	40.9035
rs35540610	2	231121829	multiple sclerosis	115803	DNA methylation GrimAge acceleration	34467	C	T	0.135143	0.224	0.0193517	2.87872e-12	-	0.000420965	48.7687
rs35703946	16	86021505	multiple sclerosis	115803	DNA methylation GrimAge acceleration	34467	A	G	-0.172524	0.1522	0.02874	1.93798e-09	-	0.000311079	36.0345
rs3809627	16	30103160	multiple sclerosis	115803	DNA methylation GrimAge acceleration	34467	A	C	-0.0969515	0.4055	0.0175395	3.24601e-08	-	0.000263779	30.5539
rs415759	16	1066917	multiple sclerosis	115803	DNA methylation GrimAge acceleration	34467	C	T	0.118784	0.1791	0.0217558	4.76497e-08	-	0.000257356	29.8097
rs4325907	3	101749022	multiple sclerosis	115803	DNA methylation GrimAge acceleration	34467	T	C	-0.099268	0.6484	0.0168311	3.68197e-09	-	0.000300292	34.7845
rs438613	3	28072086	multiple sclerosis	115803	DNA methylation GrimAge acceleration	34467	C	T	0.138021	0.4792	0.0166057	9.43409e-17	-	0.000596207	69.0826
rs55970742	7	2441337	multiple sclerosis	115803	DNA methylation GrimAge acceleration	34467	T	C	-0.100373	0.6804	0.017899	2.04998e-08	-	0.00027148	31.4462
rs56232455	11	323649	multiple sclerosis	115803	DNA methylation GrimAge acceleration	34467	A	G	0.15841	0.4769	0.0281246	1.77701e-08	rs7944394	0.000273876	31.7238
rs59655222	1	200875897	multiple sclerosis	115803	DNA methylation GrimAge acceleration	34467	C	T	-0.123191	0.2889	0.0186277	3.75837e-11	-	0.000377534	43.7353
rs6032662	20	44734310	multiple sclerosis	115803	DNA methylation GrimAge acceleration	34467	T	C	-0.133831	0.7472	0.0183292	2.84512e-13	-	0.000460158	53.3113
rs62420820	6	137438057	multiple sclerosis	115803	DNA methylation GrimAge acceleration	34467	A	G	0.137237	0.2337	0.0187505	2.49574e-13	-	0.000462377	53.5685
rs6496663	15	90887584	multiple sclerosis	115803	DNA methylation GrimAge acceleration	34467	C	A	0.100594	0.3036	0.0181091	2.77799e-08	-	0.000266388	30.8562
rs6670198	1	2520527	multiple sclerosis	115803	DNA methylation GrimAge acceleration	34467	C	T	-0.145026	0.3454	0.0176423	2.02908e-16	-	0.000583187	67.5731
rs6990534	8	128814091	multiple sclerosis	115803	DNA methylation GrimAge acceleration	34467	G	A	0.10714	0.7068	0.018154	3.597e-09	-	0.000300683	34.8298
rs701006	12	58106836	multiple sclerosis	115803	DNA methylation GrimAge acceleration	34467	G	A	0.113864	0.5888	0.0168357	1.34896e-11	-	0.000394838	45.7407
rs7190580	16	11403470	multiple sclerosis	115803	DNA methylation GrimAge acceleration	34467	G	A	-0.0980337	0.6967	0.0179402	4.64301e-08	-	0.000257789	29.8599
rs7200146	16	11213449	multiple sclerosis	115803	DNA methylation GrimAge acceleration	34467	T	G	-0.170788	0.6489	0.0169488	7.00164e-24	-	0.000876065	101.538
rs72928038	6	90976768	multiple sclerosis	115803	DNA methylation GrimAge acceleration	34467	A	G	0.160521	0.1796	0.0247614	9.00949e-11	-	0.000362774	42.0248
rs74449127	1	101290432	multiple sclerosis	115803	DNA methylation GrimAge acceleration	34467	G	A	-0.196964	0.295	0.0255798	1.36113e-14	-	0.000511726	59.2887
rs7592560	2	68647001	multiple sclerosis	115803	DNA methylation GrimAge acceleration	34467	A	G	0.10409	0.5561	0.016508	2.87402e-10	-	0.00034321	39.7577
rs7855251	9	100868189	multiple sclerosis	115803	DNA methylation GrimAge acceleration	34467	C	T	-0.110109	0.2583	0.0200898	4.23302e-08	-	0.000259335	30.0391
rs7975763	12	123604053	multiple sclerosis	115803	DNA methylation GrimAge acceleration	34467	T	C	0.121038	0.2113	0.0209676	7.80405e-09	-	0.000287674	33.3226
rs9591325	13	50811220	multiple sclerosis	115803	DNA methylation GrimAge acceleration	34467	C	T	-0.212366	0.0684	0.0339891	4.15604e-10	-	0.000336996	39.0376
rs9610458	22	22205353	multiple sclerosis	115803	DNA methylation GrimAge acceleration	34467	T	C	0.114221	0.5285	0.0165102	4.57404e-12	-	0.000413131	47.8608
rs9955954	18	56351448	multiple sclerosis	115803	DNA methylation GrimAge acceleration	34467	G	A	-0.110038	0.2312	0.0194511	1.539e-08	rs12962126	0.000276285	32.0029
rs9992763	4	109058718	multiple sclerosis	115803	DNA methylation GrimAge acceleration	34467	T	G	-0.0900341	0.5607	0.0164612	4.51398e-08	-	0.000258261	29.9146
rs10063294	5	35877505	multiple sclerosis	115803	DNA methylation Hannum age acceleration	34449	A	G	-0.0990472	0.5431	0.0162642	1.13e-09	-	0.000320155	37.0861
rs1014486	3	159691112	multiple sclerosis	115803	DNA methylation Hannum age acceleration	34449	C	T	0.10508	0.4316	0.016368	1.36399e-10	-	0.000355774	41.2137
rs1026916	17	40529835	multiple sclerosis	115803	DNA methylation Hannum age acceleration	34449	G	A	-0.129653	0.6422	0.0174305	1.02e-13	-	0.000477549	55.3271
rs1077667	19	6668972	multiple sclerosis	115803	DNA methylation Hannum age acceleration	34449	T	C	-0.151862	0.2113	0.021225	8.37336e-13	-	0.000441867	51.1912
rs10801908	1	117090493	multiple sclerosis	115803	DNA methylation Hannum age acceleration	34449	T	C	-0.21495	0.1255	0.0263631	3.53671e-16	-	0.000573737	66.4775
rs1112718	10	94479107	multiple sclerosis	115803	DNA methylation Hannum age acceleration	34449	G	A	-0.10562	0.4004	0.0166876	2.46297e-10	-	0.000345808	40.0587
rs11256593	10	6117322	multiple sclerosis	115803	DNA methylation Hannum age acceleration	34449	T	C	0.186314	0.5169	0.0173516	6.78266e-27	-	0.000994626	115.293
rs11749040	5	40396425	multiple sclerosis	115803	DNA methylation Hannum age acceleration	34449	A	G	0.196745	0.1354	0.0233464	3.53997e-17	-	0.000612889	71.0166
rs1177228	2	61242410	multiple sclerosis	115803	DNA methylation Hannum age acceleration	34449	G	A	0.107418	0.7309	0.0186591	8.56702e-09	-	0.000286107	33.141
rs11809700	1	93152635	multiple sclerosis	115803	DNA methylation Hannum age acceleration	34449	T	C	0.144448	0.2667	0.0183508	3.5051e-15	-	0.000534763	61.9592
rs12147246	14	103265844	multiple sclerosis	115803	DNA methylation Hannum age acceleration	34449	G	A	-0.0993784	0.6554	0.0169228	4.29398e-09	-	0.000297708	34.4851
rs12365699	11	118743286	multiple sclerosis	115803	DNA methylation Hannum age acceleration	34449	A	G	-0.143754	0.1732	0.0228493	3.14601e-10	-	0.000341685	39.581
rs1250551	10	81059335	multiple sclerosis	115803	DNA methylation Hannum age acceleration	34449	T	G	0.115748	0.3693	0.0173687	2.66195e-11	-	0.000383359	44.4104
rs12612620	2	112488876	multiple sclerosis	115803	DNA methylation Hannum age acceleration	34449	A	G	0.211833	0.2251	0.036063	4.255e-09	-	0.000297861	34.5029
rs12925972	16	79111297	multiple sclerosis	115803	DNA methylation Hannum age acceleration	34449	C	T	0.0945826	0.542	0.0170812	3.07298e-08	-	0.000264698	30.6604
rs13327021	3	27783015	multiple sclerosis	115803	DNA methylation Hannum age acceleration	34449	T	C	0.115186	0.3487	0.0171219	1.72703e-11	-	0.000390666	45.2572
rs140522	22	50971266	multiple sclerosis	115803	DNA methylation Hannum age acceleration	34449	C	T	-0.110596	0.6739	0.017536	2.848e-10	-	0.000343359	39.775
rs145458341	6	32228496	multiple sclerosis	115803	DNA methylation Hannum age acceleration	34449	T	G	-2.30374	0.0237	0.168533	1.54597e-42	-	0.00161093	186.848
rs1465697	19	49837246	multiple sclerosis	115803	DNA methylation Hannum age acceleration	34449	T	C	0.124317	0.2517	0.0187656	3.47937e-11	-	0.000378836	43.8863
rs17124032	14	88546009	multiple sclerosis	115803	DNA methylation Hannum age acceleration	34449	A	G	-0.216803	0.0772	0.0316224	7.08109e-12	-	0.000405737	47.0038
rs1738074	6	159465977	multiple sclerosis	115803	DNA methylation Hannum age acceleration	34449	C	T	0.113729	0.5679	0.0167056	9.90832e-12	-	0.00040006	46.3458
rs1860545	12	6446777	multiple sclerosis	115803	DNA methylation Hannum age acceleration	34449	A	G	0.116534	0.4091	0.0170311	7.78753e-12	-	0.000404133	46.818
rs2150879	17	57859210	multiple sclerosis	115803	DNA methylation Hannum age acceleration	34449	A	G	-0.103549	0.5544	0.0164769	3.28897e-10	-	0.000340936	39.4942
rs2317231	1	157686337	multiple sclerosis	115803	DNA methylation Hannum age acceleration	34449	T	G	-0.100569	0.4394	0.0167449	1.902e-09	-	0.000311392	36.0708
rs2546890	5	158759900	multiple sclerosis	115803	DNA methylation Hannum age acceleration	34449	G	A	-0.116983	0.4754	0.0164181	1.03896e-12	-	0.000438217	50.7683
rs2681424	3	121769522	multiple sclerosis	115803	DNA methylation Hannum age acceleration	34449	C	T	-0.121155	0.4919	0.0165779	2.70707e-13	-	0.000461003	53.4092
rs2857700	6	31572481	multiple sclerosis	115803	DNA methylation Hannum age acceleration	34449	C	T	-0.767224	0.8581	0.0237495	1e-200	-	0.0089314	1043.59
rs28703878	8	79417222	multiple sclerosis	115803	DNA methylation Hannum age acceleration	34449	G	A	0.133646	0.271	0.0214335	4.50703e-10	-	0.00033563	38.8793
rs34695601	14	76014298	multiple sclerosis	115803	DNA methylation Hannum age acceleration	34449	C	T	-0.109482	0.2401	0.0197905	3.16497e-08	-	0.000264203	30.603
rs354033	7	149289464	multiple sclerosis	115803	DNA methylation Hannum age acceleration	34449	A	G	-0.107957	0.2522	0.0189431	1.20501e-08	-	0.000280387	32.4782
rs35486093	1	85729820	multiple sclerosis	115803	DNA methylation Hannum age acceleration	34449	G	A	0.179486	0.096	0.0280638	1.59901e-10	-	0.000353098	40.9035
rs35540610	2	231121829	multiple sclerosis	115803	DNA methylation Hannum age acceleration	34449	C	T	0.135143	0.2251	0.0193517	2.87872e-12	-	0.000420965	48.7687
rs35703946	16	86021505	multiple sclerosis	115803	DNA methylation Hannum age acceleration	34449	A	G	-0.172524	0.1542	0.02874	1.93798e-09	-	0.000311079	36.0345
rs3809627	16	30103160	multiple sclerosis	115803	DNA methylation Hannum age acceleration	34449	A	C	-0.0969515	0.4027	0.0175395	3.24601e-08	-	0.000263779	30.5539
rs415759	16	1066917	multiple sclerosis	115803	DNA methylation Hannum age acceleration	34449	C	T	0.118784	0.1797	0.0217558	4.76497e-08	-	0.000257356	29.8097
rs4325907	3	101749022	multiple sclerosis	115803	DNA methylation Hannum age acceleration	34449	T	C	-0.099268	0.6509	0.0168311	3.68197e-09	-	0.000300292	34.7845
rs438613	3	28072086	multiple sclerosis	115803	DNA methylation Hannum age acceleration	34449	C	T	0.138021	0.479	0.0166057	9.43409e-17	-	0.000596207	69.0826
rs55970742	7	2441337	multiple sclerosis	115803	DNA methylation Hannum age acceleration	34449	T	C	-0.100373	0.6818	0.017899	2.04998e-08	-	0.00027148	31.4462
rs56232455	11	323649	multiple sclerosis	115803	DNA methylation Hannum age acceleration	34449	A	G	0.15841	0.4748	0.0281246	1.77701e-08	rs7944394	0.000273876	31.7238
rs59655222	1	200875897	multiple sclerosis	115803	DNA methylation Hannum age acceleration	34449	C	T	-0.123191	0.2923	0.0186277	3.75837e-11	-	0.000377534	43.7353
rs6032662	20	44734310	multiple sclerosis	115803	DNA methylation Hannum age acceleration	34449	T	C	-0.133831	0.748	0.0183292	2.84512e-13	-	0.000460158	53.3113
rs62420820	6	137438057	multiple sclerosis	115803	DNA methylation Hannum age acceleration	34449	A	G	0.137237	0.2344	0.0187505	2.49574e-13	-	0.000462377	53.5685
rs6496663	15	90887584	multiple sclerosis	115803	DNA methylation Hannum age acceleration	34449	C	A	0.100594	0.305	0.0181091	2.77799e-08	-	0.000266388	30.8562
rs6670198	1	2520527	multiple sclerosis	115803	DNA methylation Hannum age acceleration	34449	C	T	-0.145026	0.3467	0.0176423	2.02908e-16	-	0.000583187	67.5731
rs6990534	8	128814091	multiple sclerosis	115803	DNA methylation Hannum age acceleration	34449	G	A	0.10714	0.7057	0.018154	3.597e-09	-	0.000300683	34.8298
rs701006	12	58106836	multiple sclerosis	115803	DNA methylation Hannum age acceleration	34449	G	A	0.113864	0.5887	0.0168357	1.34896e-11	-	0.000394838	45.7407
rs7190580	16	11403470	multiple sclerosis	115803	DNA methylation Hannum age acceleration	34449	G	A	-0.0980337	0.6978	0.0179402	4.64301e-08	-	0.000257789	29.8599
rs7200146	16	11213449	multiple sclerosis	115803	DNA methylation Hannum age acceleration	34449	T	G	-0.170788	0.6517	0.0169488	7.00164e-24	-	0.000876065	101.538
rs72928038	6	90976768	multiple sclerosis	115803	DNA methylation Hannum age acceleration	34449	A	G	0.160521	0.1807	0.0247614	9.00949e-11	-	0.000362774	42.0248
rs74449127	1	101290432	multiple sclerosis	115803	DNA methylation Hannum age acceleration	34449	G	A	-0.196964	0.2985	0.0255798	1.36113e-14	-	0.000511726	59.2887
rs7592560	2	68647001	multiple sclerosis	115803	DNA methylation Hannum age acceleration	34449	A	G	0.10409	0.554	0.016508	2.87402e-10	-	0.00034321	39.7577
rs7855251	9	100868189	multiple sclerosis	115803	DNA methylation Hannum age acceleration	34449	C	T	-0.110109	0.2579	0.0200898	4.23302e-08	-	0.000259335	30.0391
rs7975763	12	123604053	multiple sclerosis	115803	DNA methylation Hannum age acceleration	34449	T	C	0.121038	0.2093	0.0209676	7.80405e-09	-	0.000287674	33.3226
rs9591325	13	50811220	multiple sclerosis	115803	DNA methylation Hannum age acceleration	34449	C	T	-0.212366	0.0683	0.0339891	4.15604e-10	-	0.000336996	39.0376
rs9610458	22	22205353	multiple sclerosis	115803	DNA methylation Hannum age acceleration	34449	T	C	0.114221	0.5293	0.0165102	4.57404e-12	-	0.000413131	47.8608
rs9955954	18	56351448	multiple sclerosis	115803	DNA methylation Hannum age acceleration	34449	G	A	-0.110038	0.2308	0.0194511	1.539e-08	rs12962126	0.000276285	32.0029
rs9992763	4	109058718	multiple sclerosis	115803	DNA methylation Hannum age acceleration	34449	T	G	-0.0900341	0.5589	0.0164612	4.51398e-08	-	0.000258261	29.9146
rs10063294	5	35877505	multiple sclerosis	115803	Intrinsic epigenetic age acceleration	34461	A	G	-0.0990472	0.5441	0.0162642	1.13e-09	-	0.000320155	37.0861
rs1014486	3	159691112	multiple sclerosis	115803	Intrinsic epigenetic age acceleration	34461	C	T	0.10508	0.4317	0.016368	1.36399e-10	-	0.000355774	41.2137
rs1026916	17	40529835	multiple sclerosis	115803	Intrinsic epigenetic age acceleration	34461	G	A	-0.129653	0.6414	0.0174305	1.02e-13	-	0.000477549	55.3271
rs1077667	19	6668972	multiple sclerosis	115803	Intrinsic epigenetic age acceleration	34461	T	C	-0.151862	0.2137	0.021225	8.37336e-13	-	0.000441867	51.1912
rs10801908	1	117090493	multiple sclerosis	115803	Intrinsic epigenetic age acceleration	34461	T	C	-0.21495	0.1262	0.0263631	3.53671e-16	-	0.000573737	66.4775
rs1112718	10	94479107	multiple sclerosis	115803	Intrinsic epigenetic age acceleration	34461	G	A	-0.10562	0.4005	0.0166876	2.46297e-10	-	0.000345808	40.0587
rs11256593	10	6117322	multiple sclerosis	115803	Intrinsic epigenetic age acceleration	34461	T	C	0.186314	0.5158	0.0173516	6.78266e-27	-	0.000994626	115.293
rs11749040	5	40396425	multiple sclerosis	115803	Intrinsic epigenetic age acceleration	34461	A	G	0.196745	0.1366	0.0233464	3.53997e-17	-	0.000612889	71.0166
rs1177228	2	61242410	multiple sclerosis	115803	Intrinsic epigenetic age acceleration	34461	G	A	0.107418	0.7319	0.0186591	8.56702e-09	-	0.000286107	33.141
rs11809700	1	93152635	multiple sclerosis	115803	Intrinsic epigenetic age acceleration	34461	T	C	0.144448	0.2652	0.0183508	3.5051e-15	-	0.000534763	61.9592
rs12147246	14	103265844	multiple sclerosis	115803	Intrinsic epigenetic age acceleration	34461	G	A	-0.0993784	0.655	0.0169228	4.29398e-09	-	0.000297708	34.4851
rs12365699	11	118743286	multiple sclerosis	115803	Intrinsic epigenetic age acceleration	34461	A	G	-0.143754	0.1723	0.0228493	3.14601e-10	-	0.000341685	39.581
rs1250551	10	81059335	multiple sclerosis	115803	Intrinsic epigenetic age acceleration	34461	T	G	0.115748	0.3679	0.0173687	2.66195e-11	-	0.000383359	44.4104
rs12612620	2	112488876	multiple sclerosis	115803	Intrinsic epigenetic age acceleration	34461	A	G	0.211833	0.2245	0.036063	4.255e-09	-	0.000297861	34.5029
rs12925972	16	79111297	multiple sclerosis	115803	Intrinsic epigenetic age acceleration	34461	C	T	0.0945826	0.5428	0.0170812	3.07298e-08	-	0.000264698	30.6604
rs13327021	3	27783015	multiple sclerosis	115803	Intrinsic epigenetic age acceleration	34461	T	C	0.115186	0.3492	0.0171219	1.72703e-11	-	0.000390666	45.2572
rs140522	22	50971266	multiple sclerosis	115803	Intrinsic epigenetic age acceleration	34461	C	T	-0.110596	0.6739	0.017536	2.848e-10	-	0.000343359	39.775
rs145458341	6	32228496	multiple sclerosis	115803	Intrinsic epigenetic age acceleration	34461	T	G	-2.30374	0.0241	0.168533	1.54597e-42	-	0.00161093	186.848
rs1465697	19	49837246	multiple sclerosis	115803	Intrinsic epigenetic age acceleration	34461	T	C	0.124317	0.2524	0.0187656	3.47937e-11	-	0.000378836	43.8863
rs17124032	14	88546009	multiple sclerosis	115803	Intrinsic epigenetic age acceleration	34461	A	G	-0.216803	0.0768	0.0316224	7.08109e-12	-	0.000405737	47.0038
rs1738074	6	159465977	multiple sclerosis	115803	Intrinsic epigenetic age acceleration	34461	C	T	0.113729	0.5688	0.0167056	9.90832e-12	-	0.00040006	46.3458
rs1860545	12	6446777	multiple sclerosis	115803	Intrinsic epigenetic age acceleration	34461	A	G	0.116534	0.4092	0.0170311	7.78753e-12	-	0.000404133	46.818
rs2150879	17	57859210	multiple sclerosis	115803	Intrinsic epigenetic age acceleration	34461	A	G	-0.103549	0.5536	0.0164769	3.28897e-10	-	0.000340936	39.4942
rs2317231	1	157686337	multiple sclerosis	115803	Intrinsic epigenetic age acceleration	34461	T	G	-0.100569	0.4382	0.0167449	1.902e-09	-	0.000311392	36.0708
rs2546890	5	158759900	multiple sclerosis	115803	Intrinsic epigenetic age acceleration	34461	G	A	-0.116983	0.475	0.0164181	1.03896e-12	-	0.000438217	50.7683
rs2681424	3	121769522	multiple sclerosis	115803	Intrinsic epigenetic age acceleration	34461	C	T	-0.121155	0.4921	0.0165779	2.70707e-13	-	0.000461003	53.4092
rs2857700	6	31572481	multiple sclerosis	115803	Intrinsic epigenetic age acceleration	34461	C	T	-0.767224	0.8593	0.0237495	1e-200	-	0.0089314	1043.59
rs28703878	8	79417222	multiple sclerosis	115803	Intrinsic epigenetic age acceleration	34461	G	A	0.133646	0.2712	0.0214335	4.50703e-10	-	0.00033563	38.8793
rs34695601	14	76014298	multiple sclerosis	115803	Intrinsic epigenetic age acceleration	34461	C	T	-0.109482	0.2391	0.0197905	3.16497e-08	-	0.000264203	30.603
rs354033	7	149289464	multiple sclerosis	115803	Intrinsic epigenetic age acceleration	34461	A	G	-0.107957	0.2511	0.0189431	1.20501e-08	-	0.000280387	32.4782
rs35486093	1	85729820	multiple sclerosis	115803	Intrinsic epigenetic age acceleration	34461	G	A	0.179486	0.0956	0.0280638	1.59901e-10	-	0.000353098	40.9035
rs35540610	2	231121829	multiple sclerosis	115803	Intrinsic epigenetic age acceleration	34461	C	T	0.135143	0.2246	0.0193517	2.87872e-12	-	0.000420965	48.7687
rs35703946	16	86021505	multiple sclerosis	115803	Intrinsic epigenetic age acceleration	34461	A	G	-0.172524	0.1535	0.02874	1.93798e-09	-	0.000311079	36.0345
rs3809627	16	30103160	multiple sclerosis	115803	Intrinsic epigenetic age acceleration	34461	A	C	-0.0969515	0.405	0.0175395	3.24601e-08	-	0.000263779	30.5539
rs415759	16	1066917	multiple sclerosis	115803	Intrinsic epigenetic age acceleration	34461	C	T	0.118784	0.1798	0.0217558	4.76497e-08	-	0.000257356	29.8097
rs4325907	3	101749022	multiple sclerosis	115803	Intrinsic epigenetic age acceleration	34461	T	C	-0.099268	0.6499	0.0168311	3.68197e-09	-	0.000300292	34.7845
rs438613	3	28072086	multiple sclerosis	115803	Intrinsic epigenetic age acceleration	34461	C	T	0.138021	0.48	0.0166057	9.43409e-17	-	0.000596207	69.0826
rs55970742	7	2441337	multiple sclerosis	115803	Intrinsic epigenetic age acceleration	34461	T	C	-0.100373	0.6803	0.017899	2.04998e-08	-	0.00027148	31.4462
rs56232455	11	323649	multiple sclerosis	115803	Intrinsic epigenetic age acceleration	34461	A	G	0.15841	0.4765	0.0281246	1.77701e-08	rs7944394	0.000273876	31.7238
rs59655222	1	200875897	multiple sclerosis	115803	Intrinsic epigenetic age acceleration	34461	C	T	-0.123191	0.2908	0.0186277	3.75837e-11	-	0.000377534	43.7353
rs6032662	20	44734310	multiple sclerosis	115803	Intrinsic epigenetic age acceleration	34461	T	C	-0.133831	0.7474	0.0183292	2.84512e-13	-	0.000460158	53.3113
rs62420820	6	137438057	multiple sclerosis	115803	Intrinsic epigenetic age acceleration	34461	A	G	0.137237	0.2337	0.0187505	2.49574e-13	-	0.000462377	53.5685
rs6496663	15	90887584	multiple sclerosis	115803	Intrinsic epigenetic age acceleration	34461	C	A	0.100594	0.3044	0.0181091	2.77799e-08	-	0.000266388	30.8562
rs6670198	1	2520527	multiple sclerosis	115803	Intrinsic epigenetic age acceleration	34461	C	T	-0.145026	0.3466	0.0176423	2.02908e-16	-	0.000583187	67.5731
rs6990534	8	128814091	multiple sclerosis	115803	Intrinsic epigenetic age acceleration	34461	G	A	0.10714	0.7061	0.018154	3.597e-09	-	0.000300683	34.8298
rs701006	12	58106836	multiple sclerosis	115803	Intrinsic epigenetic age acceleration	34461	G	A	0.113864	0.5885	0.0168357	1.34896e-11	-	0.000394838	45.7407
rs7190580	16	11403470	multiple sclerosis	115803	Intrinsic epigenetic age acceleration	34461	G	A	-0.0980337	0.6976	0.0179402	4.64301e-08	-	0.000257789	29.8599
rs7200146	16	11213449	multiple sclerosis	115803	Intrinsic epigenetic age acceleration	34461	T	G	-0.170788	0.6497	0.0169488	7.00164e-24	-	0.000876065	101.538
rs72928038	6	90976768	multiple sclerosis	115803	Intrinsic epigenetic age acceleration	34461	A	G	0.160521	0.1806	0.0247614	9.00949e-11	-	0.000362774	42.0248
rs74449127	1	101290432	multiple sclerosis	115803	Intrinsic epigenetic age acceleration	34461	G	A	-0.196964	0.2974	0.0255798	1.36113e-14	-	0.000511726	59.2887
rs7592560	2	68647001	multiple sclerosis	115803	Intrinsic epigenetic age acceleration	34461	A	G	0.10409	0.5543	0.016508	2.87402e-10	-	0.00034321	39.7577
rs7855251	9	100868189	multiple sclerosis	115803	Intrinsic epigenetic age acceleration	34461	C	T	-0.110109	0.2586	0.0200898	4.23302e-08	-	0.000259335	30.0391
rs7975763	12	123604053	multiple sclerosis	115803	Intrinsic epigenetic age acceleration	34461	T	C	0.121038	0.2101	0.0209676	7.80405e-09	-	0.000287674	33.3226
rs9591325	13	50811220	multiple sclerosis	115803	Intrinsic epigenetic age acceleration	34461	C	T	-0.212366	0.0679	0.0339891	4.15604e-10	-	0.000336996	39.0376
rs9610458	22	22205353	multiple sclerosis	115803	Intrinsic epigenetic age acceleration	34461	T	C	0.114221	0.5285	0.0165102	4.57404e-12	-	0.000413131	47.8608
rs9955954	18	56351448	multiple sclerosis	115803	Intrinsic epigenetic age acceleration	34461	G	A	-0.110038	0.231	0.0194511	1.539e-08	rs12962126	0.000276285	32.0029
rs9992763	4	109058718	multiple sclerosis	115803	Intrinsic epigenetic age acceleration	34461	T	G	-0.0900341	0.5599	0.0164612	4.51398e-08	-	0.000258261	29.9146
rs10063294	5	35877505	multiple sclerosis	115803	DNA methylation-estimated plasminogen activator inhibitor-1 levels	34448	A	G	-0.0990472	0.5486	0.0162642	1.13e-09	-	0.000320155	37.0861
rs1014486	3	159691112	multiple sclerosis	115803	DNA methylation-estimated plasminogen activator inhibitor-1 levels	34448	C	T	0.10508	0.421	0.016368	1.36399e-10	-	0.000355774	41.2137
rs1026916	17	40529835	multiple sclerosis	115803	DNA methylation-estimated plasminogen activator inhibitor-1 levels	34448	G	A	-0.129653	0.6173	0.0174305	1.02e-13	-	0.000477549	55.3271
rs1077667	19	6668972	multiple sclerosis	115803	DNA methylation-estimated plasminogen activator inhibitor-1 levels	34448	T	C	-0.151862	0.1933	0.021225	8.37336e-13	-	0.000441867	51.1912
rs10801908	1	117090493	multiple sclerosis	115803	DNA methylation-estimated plasminogen activator inhibitor-1 levels	34448	T	C	-0.21495	0.1217	0.0263631	3.53671e-16	-	0.000573737	66.4775
rs1112718	10	94479107	multiple sclerosis	115803	DNA methylation-estimated plasminogen activator inhibitor-1 levels	34448	G	A	-0.10562	0.3916	0.0166876	2.46297e-10	-	0.000345808	40.0587
rs11256593	10	6117322	multiple sclerosis	115803	DNA methylation-estimated plasminogen activator inhibitor-1 levels	34448	T	C	0.186314	0.4847	0.0173516	6.78266e-27	-	0.000994626	115.293
rs11749040	5	40396425	multiple sclerosis	115803	DNA methylation-estimated plasminogen activator inhibitor-1 levels	34448	A	G	0.196745	0.1414	0.0233464	3.53997e-17	-	0.000612889	71.0166
rs1177228	2	61242410	multiple sclerosis	115803	DNA methylation-estimated plasminogen activator inhibitor-1 levels	34448	G	A	0.107418	0.7315	0.0186591	8.56702e-09	-	0.000286107	33.141
rs11809700	1	93152635	multiple sclerosis	115803	DNA methylation-estimated plasminogen activator inhibitor-1 levels	34448	T	C	0.144448	0.2425	0.0183508	3.5051e-15	-	0.000534763	61.9592
rs12147246	14	103265844	multiple sclerosis	115803	DNA methylation-estimated plasminogen activator inhibitor-1 levels	34448	G	A	-0.0993784	0.6676	0.0169228	4.29398e-09	-	0.000297708	34.4851
rs12365699	11	118743286	multiple sclerosis	115803	DNA methylation-estimated plasminogen activator inhibitor-1 levels	34448	A	G	-0.143754	0.163	0.0228493	3.14601e-10	-	0.000341685	39.581
rs1250551	10	81059335	multiple sclerosis	115803	DNA methylation-estimated plasminogen activator inhibitor-1 levels	34448	T	G	0.115748	0.3858	0.0173687	2.66195e-11	-	0.000383359	44.4104
rs12612620	2	112488876	multiple sclerosis	115803	DNA methylation-estimated plasminogen activator inhibitor-1 levels	34448	A	G	0.211833	0.1983	0.036063	4.255e-09	-	0.000297861	34.5029
rs12925972	16	79111297	multiple sclerosis	115803	DNA methylation-estimated plasminogen activator inhibitor-1 levels	34448	C	T	0.0945826	0.5578	0.0170812	3.07298e-08	-	0.000264698	30.6604
rs13327021	3	27783015	multiple sclerosis	115803	DNA methylation-estimated plasminogen activator inhibitor-1 levels	34448	T	C	0.115186	0.3429	0.0171219	1.72703e-11	-	0.000390666	45.2572
rs140522	22	50971266	multiple sclerosis	115803	DNA methylation-estimated plasminogen activator inhibitor-1 levels	34448	C	T	-0.110596	0.668	0.017536	2.848e-10	-	0.000343359	39.775
rs145458341	6	32228496	multiple sclerosis	115803	DNA methylation-estimated plasminogen activator inhibitor-1 levels	34448	T	G	-2.30374	0.0251	0.168533	1.54597e-42	-	0.00161093	186.848
rs1465697	19	49837246	multiple sclerosis	115803	DNA methylation-estimated plasminogen activator inhibitor-1 levels	34448	T	C	0.124317	0.2768	0.0187656	3.47937e-11	-	0.000378836	43.8863
rs17124032	14	88546009	multiple sclerosis	115803	DNA methylation-estimated plasminogen activator inhibitor-1 levels	34448	A	G	-0.216803	0.0693	0.0316224	7.08109e-12	-	0.000405737	47.0038
rs1738074	6	159465977	multiple sclerosis	115803	DNA methylation-estimated plasminogen activator inhibitor-1 levels	34448	C	T	0.113729	0.588	0.0167056	9.90832e-12	-	0.00040006	46.3458
rs1860545	12	6446777	multiple sclerosis	115803	DNA methylation-estimated plasminogen activator inhibitor-1 levels	34448	A	G	0.116534	0.4333	0.0170311	7.78753e-12	-	0.000404133	46.818
rs2150879	17	57859210	multiple sclerosis	115803	DNA methylation-estimated plasminogen activator inhibitor-1 levels	34448	A	G	-0.103549	0.564	0.0164769	3.28897e-10	-	0.000340936	39.4942
rs2317231	1	157686337	multiple sclerosis	115803	DNA methylation-estimated plasminogen activator inhibitor-1 levels	34448	T	G	-0.100569	0.4286	0.0167449	1.902e-09	-	0.000311392	36.0708
rs2546890	5	158759900	multiple sclerosis	115803	DNA methylation-estimated plasminogen activator inhibitor-1 levels	34448	G	A	-0.116983	0.456	0.0164181	1.03896e-12	-	0.000438217	50.7683
rs2681424	3	121769522	multiple sclerosis	115803	DNA methylation-estimated plasminogen activator inhibitor-1 levels	34448	C	T	-0.121155	0.5107	0.0165779	2.70707e-13	-	0.000461003	53.4092
rs2857700	6	31572481	multiple sclerosis	115803	DNA methylation-estimated plasminogen activator inhibitor-1 levels	34448	C	T	-0.767224	0.8545	0.0237495	1e-200	-	0.0089314	1043.59
rs28703878	8	79417222	multiple sclerosis	115803	DNA methylation-estimated plasminogen activator inhibitor-1 levels	34448	G	A	0.133646	0.2587	0.0214335	4.50703e-10	-	0.00033563	38.8793
rs34695601	14	76014298	multiple sclerosis	115803	DNA methylation-estimated plasminogen activator inhibitor-1 levels	34448	C	T	-0.109482	0.2351	0.0197905	3.16497e-08	-	0.000264203	30.603
rs354033	7	149289464	multiple sclerosis	115803	DNA methylation-estimated plasminogen activator inhibitor-1 levels	34448	A	G	-0.107957	0.2274	0.0189431	1.20501e-08	-	0.000280387	32.4782
rs35486093	1	85729820	multiple sclerosis	115803	DNA methylation-estimated plasminogen activator inhibitor-1 levels	34448	G	A	0.179486	0.1111	0.0280638	1.59901e-10	-	0.000353098	40.9035
rs35540610	2	231121829	multiple sclerosis	115803	DNA methylation-estimated plasminogen activator inhibitor-1 levels	34448	C	T	0.135143	0.2104	0.0193517	2.87872e-12	-	0.000420965	48.7687
rs35703946	16	86021505	multiple sclerosis	115803	DNA methylation-estimated plasminogen activator inhibitor-1 levels	34448	A	G	-0.172524	0.1451	0.02874	1.93798e-09	-	0.000311079	36.0345
rs3809627	16	30103160	multiple sclerosis	115803	DNA methylation-estimated plasminogen activator inhibitor-1 levels	34448	A	C	-0.0969515	0.4066	0.0175395	3.24601e-08	-	0.000263779	30.5539
rs415759	16	1066917	multiple sclerosis	115803	DNA methylation-estimated plasminogen activator inhibitor-1 levels	34448	C	T	0.118784	0.178	0.0217558	4.76497e-08	-	0.000257356	29.8097
rs4325907	3	101749022	multiple sclerosis	115803	DNA methylation-estimated plasminogen activator inhibitor-1 levels	34448	T	C	-0.099268	0.6421	0.0168311	3.68197e-09	-	0.000300292	34.7845
rs438613	3	28072086	multiple sclerosis	115803	DNA methylation-estimated plasminogen activator inhibitor-1 levels	34448	C	T	0.138021	0.5053	0.0166057	9.43409e-17	-	0.000596207	69.0826
rs55970742	7	2441337	multiple sclerosis	115803	DNA methylation-estimated plasminogen activator inhibitor-1 levels	34448	T	C	-0.100373	0.6731	0.017899	2.04998e-08	-	0.00027148	31.4462
rs56232455	11	323649	multiple sclerosis	115803	DNA methylation-estimated plasminogen activator inhibitor-1 levels	34448	A	G	0.15841	0.5227	0.0281246	1.77701e-08	rs7944394	0.000273876	31.7238
rs59655222	1	200875897	multiple sclerosis	115803	DNA methylation-estimated plasminogen activator inhibitor-1 levels	34448	C	T	-0.123191	0.305	0.0186277	3.75837e-11	-	0.000377534	43.7353
rs6032662	20	44734310	multiple sclerosis	115803	DNA methylation-estimated plasminogen activator inhibitor-1 levels	34448	T	C	-0.133831	0.7615	0.0183292	2.84512e-13	-	0.000460158	53.3113
rs62420820	6	137438057	multiple sclerosis	115803	DNA methylation-estimated plasminogen activator inhibitor-1 levels	34448	A	G	0.137237	0.2239	0.0187505	2.49574e-13	-	0.000462377	53.5685
rs6496663	15	90887584	multiple sclerosis	115803	DNA methylation-estimated plasminogen activator inhibitor-1 levels	34448	C	A	0.100594	0.3262	0.0181091	2.77799e-08	-	0.000266388	30.8562
rs6670198	1	2520527	multiple sclerosis	115803	DNA methylation-estimated plasminogen activator inhibitor-1 levels	34448	C	T	-0.145026	0.3356	0.0176423	2.02908e-16	-	0.000583187	67.5731
rs6990534	8	128814091	multiple sclerosis	115803	DNA methylation-estimated plasminogen activator inhibitor-1 levels	34448	G	A	0.10714	0.7533	0.018154	3.597e-09	-	0.000300683	34.8298
rs701006	12	58106836	multiple sclerosis	115803	DNA methylation-estimated plasminogen activator inhibitor-1 levels	34448	G	A	0.113864	0.6013	0.0168357	1.34896e-11	-	0.000394838	45.7407
rs7190580	16	11403470	multiple sclerosis	115803	DNA methylation-estimated plasminogen activator inhibitor-1 levels	34448	G	A	-0.0980337	0.7003	0.0179402	4.64301e-08	-	0.000257789	29.8599
rs7200146	16	11213449	multiple sclerosis	115803	DNA methylation-estimated plasminogen activator inhibitor-1 levels	34448	T	G	-0.170788	0.6095	0.0169488	7.00164e-24	-	0.000876065	101.538
rs72928038	6	90976768	multiple sclerosis	115803	DNA methylation-estimated plasminogen activator inhibitor-1 levels	34448	A	G	0.160521	0.2054	0.0247614	9.00949e-11	-	0.000362774	42.0248
rs74449127	1	101290432	multiple sclerosis	115803	DNA methylation-estimated plasminogen activator inhibitor-1 levels	34448	G	A	-0.196964	0.2453	0.0255798	1.36113e-14	-	0.000511726	59.2887
rs7592560	2	68647001	multiple sclerosis	115803	DNA methylation-estimated plasminogen activator inhibitor-1 levels	34448	A	G	0.10409	0.5533	0.016508	2.87402e-10	-	0.00034321	39.7577
rs7855251	9	100868189	multiple sclerosis	115803	DNA methylation-estimated plasminogen activator inhibitor-1 levels	34448	C	T	-0.110109	0.2733	0.0200898	4.23302e-08	-	0.000259335	30.0391
rs7975763	12	123604053	multiple sclerosis	115803	DNA methylation-estimated plasminogen activator inhibitor-1 levels	34448	T	C	0.121038	0.2256	0.0209676	7.80405e-09	-	0.000287674	33.3226
rs9591325	13	50811220	multiple sclerosis	115803	DNA methylation-estimated plasminogen activator inhibitor-1 levels	34448	C	T	-0.212366	0.0614	0.0339891	4.15604e-10	-	0.000336996	39.0376
rs9610458	22	22205353	multiple sclerosis	115803	DNA methylation-estimated plasminogen activator inhibitor-1 levels	34448	T	C	0.114221	0.5292	0.0165102	4.57404e-12	-	0.000413131	47.8608
rs9955954	18	56351448	multiple sclerosis	115803	DNA methylation-estimated plasminogen activator inhibitor-1 levels	34448	G	A	-0.110038	0.2467	0.0194511	1.539e-08	rs12962126	0.000276285	32.0029
rs9992763	4	109058718	multiple sclerosis	115803	DNA methylation-estimated plasminogen activator inhibitor-1 levels	34448	T	G	-0.0900341	0.5926	0.0164612	4.51398e-08	-	0.000258261	29.9146
rs10063294	5	35877505	multiple sclerosis	115803	DNA methylation PhenoAge acceleration	34463	A	G	-0.0990472	0.5446	0.0162642	1.13e-09	-	0.000320155	37.0861
rs1014486	3	159691112	multiple sclerosis	115803	DNA methylation PhenoAge acceleration	34463	C	T	0.10508	0.4308	0.016368	1.36399e-10	-	0.000355774	41.2137
rs1026916	17	40529835	multiple sclerosis	115803	DNA methylation PhenoAge acceleration	34463	G	A	-0.129653	0.639	0.0174305	1.02e-13	-	0.000477549	55.3271
rs1077667	19	6668972	multiple sclerosis	115803	DNA methylation PhenoAge acceleration	34463	T	C	-0.151862	0.2089	0.021225	8.37336e-13	-	0.000441867	51.1912
rs10801908	1	117090493	multiple sclerosis	115803	DNA methylation PhenoAge acceleration	34463	T	C	-0.21495	0.125	0.0263631	3.53671e-16	-	0.000573737	66.4775
rs1112718	10	94479107	multiple sclerosis	115803	DNA methylation PhenoAge acceleration	34463	G	A	-0.10562	0.3991	0.0166876	2.46297e-10	-	0.000345808	40.0587
rs11256593	10	6117322	multiple sclerosis	115803	DNA methylation PhenoAge acceleration	34463	T	C	0.186314	0.5126	0.0173516	6.78266e-27	-	0.000994626	115.293
rs11749040	5	40396425	multiple sclerosis	115803	DNA methylation PhenoAge acceleration	34463	A	G	0.196745	0.1363	0.0233464	3.53997e-17	-	0.000612889	71.0166
rs1177228	2	61242410	multiple sclerosis	115803	DNA methylation PhenoAge acceleration	34463	G	A	0.107418	0.7315	0.0186591	8.56702e-09	-	0.000286107	33.141
rs11809700	1	93152635	multiple sclerosis	115803	DNA methylation PhenoAge acceleration	34463	T	C	0.144448	0.2638	0.0183508	3.5051e-15	-	0.000534763	61.9592
rs12147246	14	103265844	multiple sclerosis	115803	DNA methylation PhenoAge acceleration	34463	G	A	-0.0993784	0.6567	0.0169228	4.29398e-09	-	0.000297708	34.4851
rs12365699	11	118743286	multiple sclerosis	115803	DNA methylation PhenoAge acceleration	34463	A	G	-0.143754	0.1716	0.0228493	3.14601e-10	-	0.000341685	39.581
rs1250551	10	81059335	multiple sclerosis	115803	DNA methylation PhenoAge acceleration	34463	T	G	0.115748	0.37	0.0173687	2.66195e-11	-	0.000383359	44.4104
rs12612620	2	112488876	multiple sclerosis	115803	DNA methylation PhenoAge acceleration	34463	A	G	0.211833	0.2226	0.036063	4.255e-09	-	0.000297861	34.5029
rs12925972	16	79111297	multiple sclerosis	115803	DNA methylation PhenoAge acceleration	34463	C	T	0.0945826	0.5446	0.0170812	3.07298e-08	-	0.000264698	30.6604
rs13327021	3	27783015	multiple sclerosis	115803	DNA methylation PhenoAge acceleration	34463	T	C	0.115186	0.3485	0.0171219	1.72703e-11	-	0.000390666	45.2572
rs140522	22	50971266	multiple sclerosis	115803	DNA methylation PhenoAge acceleration	34463	C	T	-0.110596	0.6727	0.017536	2.848e-10	-	0.000343359	39.775
rs145458341	6	32228496	multiple sclerosis	115803	DNA methylation PhenoAge acceleration	34463	T	G	-2.30374	0.0246	0.168533	1.54597e-42	-	0.00161093	186.848
rs1465697	19	49837246	multiple sclerosis	115803	DNA methylation PhenoAge acceleration	34463	T	C	0.124317	0.2562	0.0187656	3.47937e-11	-	0.000378836	43.8863
rs17124032	14	88546009	multiple sclerosis	115803	DNA methylation PhenoAge acceleration	34463	A	G	-0.216803	0.0763	0.0316224	7.08109e-12	-	0.000405737	47.0038
rs1738074	6	159465977	multiple sclerosis	115803	DNA methylation PhenoAge acceleration	34463	C	T	0.113729	0.5715	0.0167056	9.90832e-12	-	0.00040006	46.3458
rs1860545	12	6446777	multiple sclerosis	115803	DNA methylation PhenoAge acceleration	34463	A	G	0.116534	0.4121	0.0170311	7.78753e-12	-	0.000404133	46.818
rs2150879	17	57859210	multiple sclerosis	115803	DNA methylation PhenoAge acceleration	34463	A	G	-0.103549	0.5546	0.0164769	3.28897e-10	-	0.000340936	39.4942
rs2317231	1	157686337	multiple sclerosis	115803	DNA methylation PhenoAge acceleration	34463	T	G	-0.100569	0.4381	0.0167449	1.902e-09	-	0.000311392	36.0708
rs2546890	5	158759900	multiple sclerosis	115803	DNA methylation PhenoAge acceleration	34463	G	A	-0.116983	0.4734	0.0164181	1.03896e-12	-	0.000438217	50.7683
rs2681424	3	121769522	multiple sclerosis	115803	DNA methylation PhenoAge acceleration	34463	C	T	-0.121155	0.4947	0.0165779	2.70707e-13	-	0.000461003	53.4092
rs2857700	6	31572481	multiple sclerosis	115803	DNA methylation PhenoAge acceleration	34463	C	T	-0.767224	0.8589	0.0237495	1e-200	-	0.0089314	1043.59
rs28703878	8	79417222	multiple sclerosis	115803	DNA methylation PhenoAge acceleration	34463	G	A	0.133646	0.2698	0.0214335	4.50703e-10	-	0.00033563	38.8793
rs34695601	14	76014298	multiple sclerosis	115803	DNA methylation PhenoAge acceleration	34463	C	T	-0.109482	0.2395	0.0197905	3.16497e-08	-	0.000264203	30.603
rs354033	7	149289464	multiple sclerosis	115803	DNA methylation PhenoAge acceleration	34463	A	G	-0.107957	0.2497	0.0189431	1.20501e-08	-	0.000280387	32.4782
rs35486093	1	85729820	multiple sclerosis	115803	DNA methylation PhenoAge acceleration	34463	G	A	0.179486	0.0979	0.0280638	1.59901e-10	-	0.000353098	40.9035
rs35540610	2	231121829	multiple sclerosis	115803	DNA methylation PhenoAge acceleration	34463	C	T	0.135143	0.224	0.0193517	2.87872e-12	-	0.000420965	48.7687
rs35703946	16	86021505	multiple sclerosis	115803	DNA methylation PhenoAge acceleration	34463	A	G	-0.172524	0.1519	0.02874	1.93798e-09	-	0.000311079	36.0345
rs3809627	16	30103160	multiple sclerosis	115803	DNA methylation PhenoAge acceleration	34463	A	C	-0.0969515	0.404	0.0175395	3.24601e-08	-	0.000263779	30.5539
rs415759	16	1066917	multiple sclerosis	115803	DNA methylation PhenoAge acceleration	34463	C	T	0.118784	0.18	0.0217558	4.76497e-08	-	0.000257356	29.8097
rs4325907	3	101749022	multiple sclerosis	115803	DNA methylation PhenoAge acceleration	34463	T	C	-0.099268	0.6492	0.0168311	3.68197e-09	-	0.000300292	34.7845
rs438613	3	28072086	multiple sclerosis	115803	DNA methylation PhenoAge acceleration	34463	C	T	0.138021	0.483	0.0166057	9.43409e-17	-	0.000596207	69.0826
rs55970742	7	2441337	multiple sclerosis	115803	DNA methylation PhenoAge acceleration	34463	T	C	-0.100373	0.68	0.017899	2.04998e-08	-	0.00027148	31.4462
rs56232455	11	323649	multiple sclerosis	115803	DNA methylation PhenoAge acceleration	34463	A	G	0.15841	0.4818	0.0281246	1.77701e-08	rs7944394	0.000273876	31.7238
rs59655222	1	200875897	multiple sclerosis	115803	DNA methylation PhenoAge acceleration	34463	C	T	-0.123191	0.2936	0.0186277	3.75837e-11	-	0.000377534	43.7353
rs6032662	20	44734310	multiple sclerosis	115803	DNA methylation PhenoAge acceleration	34463	T	C	-0.133831	0.7494	0.0183292	2.84512e-13	-	0.000460158	53.3113
rs62420820	6	137438057	multiple sclerosis	115803	DNA methylation PhenoAge acceleration	34463	A	G	0.137237	0.2333	0.0187505	2.49574e-13	-	0.000462377	53.5685
rs6496663	15	90887584	multiple sclerosis	115803	DNA methylation PhenoAge acceleration	34463	C	A	0.100594	0.3076	0.0181091	2.77799e-08	-	0.000266388	30.8562
rs6670198	1	2520527	multiple sclerosis	115803	DNA methylation PhenoAge acceleration	34463	C	T	-0.145026	0.3446	0.0176423	2.02908e-16	-	0.000583187	67.5731
rs6990534	8	128814091	multiple sclerosis	115803	DNA methylation PhenoAge acceleration	34463	G	A	0.10714	0.7116	0.018154	3.597e-09	-	0.000300683	34.8298
rs701006	12	58106836	multiple sclerosis	115803	DNA methylation PhenoAge acceleration	34463	G	A	0.113864	0.591	0.0168357	1.34896e-11	-	0.000394838	45.7407
rs7190580	16	11403470	multiple sclerosis	115803	DNA methylation PhenoAge acceleration	34463	G	A	-0.0980337	0.698	0.0179402	4.64301e-08	-	0.000257789	29.8599
rs7200146	16	11213449	multiple sclerosis	115803	DNA methylation PhenoAge acceleration	34463	T	G	-0.170788	0.6464	0.0169488	7.00164e-24	-	0.000876065	101.538
rs72928038	6	90976768	multiple sclerosis	115803	DNA methylation PhenoAge acceleration	34463	A	G	0.160521	0.184	0.0247614	9.00949e-11	-	0.000362774	42.0248
rs74449127	1	101290432	multiple sclerosis	115803	DNA methylation PhenoAge acceleration	34463	G	A	-0.196964	0.2913	0.0255798	1.36113e-14	-	0.000511726	59.2887
rs7592560	2	68647001	multiple sclerosis	115803	DNA methylation PhenoAge acceleration	34463	A	G	0.10409	0.5549	0.016508	2.87402e-10	-	0.00034321	39.7577
rs7855251	9	100868189	multiple sclerosis	115803	DNA methylation PhenoAge acceleration	34463	C	T	-0.110109	0.2612	0.0200898	4.23302e-08	-	0.000259335	30.0391
rs7975763	12	123604053	multiple sclerosis	115803	DNA methylation PhenoAge acceleration	34463	T	C	0.121038	0.2123	0.0209676	7.80405e-09	-	0.000287674	33.3226
rs9591325	13	50811220	multiple sclerosis	115803	DNA methylation PhenoAge acceleration	34463	C	T	-0.212366	0.0678	0.0339891	4.15604e-10	-	0.000336996	39.0376
rs9610458	22	22205353	multiple sclerosis	115803	DNA methylation PhenoAge acceleration	34463	T	C	0.114221	0.5302	0.0165102	4.57404e-12	-	0.000413131	47.8608
rs9955954	18	56351448	multiple sclerosis	115803	DNA methylation PhenoAge acceleration	34463	G	A	-0.110038	0.2334	0.0194511	1.539e-08	rs12962126	0.000276285	32.0029
rs9992763	4	109058718	multiple sclerosis	115803	DNA methylation PhenoAge acceleration	34463	T	G	-0.0900341	0.5642	0.0164612	4.51398e-08	-	0.000258261	29.9146
rs10513789	3	182760073	Parkinson's disease	482730	DNA methylation-estimated granulocyte proportions	34470	G	T	-0.1596	0.1893	0.0219	3.18493e-13
rs10847864	12	123326598	Parkinson's disease	482730	DNA methylation-estimated granulocyte proportions	34470	T	G	0.1274	0.3523	0.0179	9.81296e-13
rs144814361	10	121410917	Parkinson's disease	482730	DNA methylation-estimated granulocyte proportions	34470	T	C	0.4411	0.0198	0.068	9.06567e-11
rs34311866	4	951947	Parkinson's disease	482730	DNA methylation-estimated granulocyte proportions	34470	C	T	0.2272	0.1777	0.0231	7.97444e-23
rs356203	4	90666041	Parkinson's disease	482730	DNA methylation-estimated granulocyte proportions	34470	T	C	-0.2398	0.6265	0.0178	3.00677e-41
rs35749011	1	155135036	Parkinson's disease	482730	DNA methylation-estimated granulocyte proportions	34470	A	G	0.7508	0.0199	0.0659	5.02227e-30
rs4488803	3	58218352	Parkinson's disease	482730	DNA methylation-estimated granulocyte proportions	34470	A	G	-0.1136	0.3798	0.0199	1.07599e-08
rs4588066	18	40672964	Parkinson's disease	482730	DNA methylation-estimated granulocyte proportions	34470	A	G	0.1046	0.3178	0.0178	4.45297e-09
rs4698412	4	15737348	Parkinson's disease	482730	DNA methylation-estimated granulocyte proportions	34470	A	G	0.1258	0.5502	0.0168	7.04855e-14
rs4774417	15	61993702	Parkinson's disease	482730	DNA methylation-estimated granulocyte proportions	34470	A	G	0.1052	0.7198	0.0192	4.62605e-08
rs58879558	17	44095467	Parkinson's disease	482730	DNA methylation-estimated granulocyte proportions	34470	C	T	-0.2383	0.2278	0.025	1.36301e-21
rs620490	8	16697579	Parkinson's disease	482730	DNA methylation-estimated granulocyte proportions	34470	G	T	-0.1174	0.2932	0.019	6.45595e-10
rs6741007	2	135537119	Parkinson's disease	482730	DNA methylation-estimated granulocyte proportions	34470	G	T	-0.1233	0.3838	0.0175	2.08689e-12
rs75505347	12	40885549	Parkinson's disease	482730	DNA methylation-estimated granulocyte proportions	34470	T	C	0.3917	0.0175	0.0674	6.11702e-09	-
rs75646569	5	60345424	Parkinson's disease	482730	DNA methylation-estimated granulocyte proportions	34470	G	T	0.1916	0.0946	0.0266	5.61824e-13	-
rs7695720	4	77183300	Parkinson's disease	482730	DNA methylation-estimated granulocyte proportions	34470	C	A	-0.1255	0.2224	0.0208	1.52799e-09	-
rs858295	7	23245569	Parkinson's disease	482730	DNA methylation-estimated granulocyte proportions	34470	G	A	-0.1039	0.3972	0.0176	3.83098e-09	-
rs10513789	3	182760073	Parkinson's disease	482730	DNA methylation GrimAge acceleration	34467	G	T	-0.1596	0.1964	0.0219	3.18493e-13	-
rs10847864	12	123326598	Parkinson's disease	482730	DNA methylation GrimAge acceleration	34467	T	G	0.1274	0.3484	0.0179	9.81296e-13	-
rs144814361	10	121410917	Parkinson's disease	482730	DNA methylation GrimAge acceleration	34467	T	C	0.4411	0.0208	0.068	9.06567e-11	-
rs34311866	4	951947	Parkinson's disease	482730	DNA methylation GrimAge acceleration	34467	C	T	0.2272	0.1768	0.0231	7.97444e-23	-
rs356203	4	90666041	Parkinson's disease	482730	DNA methylation GrimAge acceleration	34467	T	C	-0.2398	0.629	0.0178	3.00677e-41	-
rs35749011	1	155135036	Parkinson's disease	482730	DNA methylation GrimAge acceleration	34467	A	G	0.7508	0.0223	0.0659	5.02227e-30	-
rs4488803	3	58218352	Parkinson's disease	482730	DNA methylation GrimAge acceleration	34467	A	G	-0.1136	0.3815	0.0199	1.07599e-08	-
rs4588066	18	40672964	Parkinson's disease	482730	DNA methylation GrimAge acceleration	34467	A	G	0.1046	0.3236	0.0178	4.45297e-09	-
rs4698412	4	15737348	Parkinson's disease	482730	DNA methylation GrimAge acceleration	34467	A	G	0.1258	0.549	0.0168	7.04855e-14	-
rs4774417	15	61993702	Parkinson's disease	482730	DNA methylation GrimAge acceleration	34467	A	G	0.1052	0.7176	0.0192	4.62605e-08	-
rs58879558	17	44095467	Parkinson's disease	482730	DNA methylation GrimAge acceleration	34467	C	T	-0.2383	0.2224	0.025	1.36301e-21	-
rs620490	8	16697579	Parkinson's disease	482730	DNA methylation GrimAge acceleration	34467	G	T	-0.1174	0.2875	0.019	6.45595e-10	-
rs6741007	2	135537119	Parkinson's disease	482730	DNA methylation GrimAge acceleration	34467	G	T	-0.1233	0.3827	0.0175	2.08689e-12	-
rs75505347	12	40885549	Parkinson's disease	482730	DNA methylation GrimAge acceleration	34467	T	C	0.3917	0.0175	0.0674	6.11702e-09	-
rs75646569	5	60345424	Parkinson's disease	482730	DNA methylation GrimAge acceleration	34467	G	T	0.1916	0.0979	0.0266	5.61824e-13	-
rs7695720	4	77183300	Parkinson's disease	482730	DNA methylation GrimAge acceleration	34467	C	A	-0.1255	0.2188	0.0208	1.52799e-09	-
rs858295	7	23245569	Parkinson's disease	482730	DNA methylation GrimAge acceleration	34467	G	A	-0.1039	0.3961	0.0176	3.83098e-09	-
rs10513789	3	182760073	Parkinson's disease	482730	DNA methylation Hannum age acceleration	34449	G	T	-0.1596	0.1943	0.0219	3.18493e-13	-
rs10847864	12	123326598	Parkinson's disease	482730	DNA methylation Hannum age acceleration	34449	T	G	0.1274	0.3499	0.0179	9.81296e-13	-
rs144814361	10	121410917	Parkinson's disease	482730	DNA methylation Hannum age acceleration	34449	T	C	0.4411	0.0206	0.068	9.06567e-11	-
rs34311866	4	951947	Parkinson's disease	482730	DNA methylation Hannum age acceleration	34449	C	T	0.2272	0.1751	0.0231	7.97444e-23	-
rs356203	4	90666041	Parkinson's disease	482730	DNA methylation Hannum age acceleration	34449	T	C	-0.2398	0.6287	0.0178	3.00677e-41	-
rs35749011	1	155135036	Parkinson's disease	482730	DNA methylation Hannum age acceleration	34449	A	G	0.7508	0.0193	0.0659	5.02227e-30	-
rs4488803	3	58218352	Parkinson's disease	482730	DNA methylation Hannum age acceleration	34449	A	G	-0.1136	0.3801	0.0199	1.07599e-08	-
rs4588066	18	40672964	Parkinson's disease	482730	DNA methylation Hannum age acceleration	34449	A	G	0.1046	0.3216	0.0178	4.45297e-09	-
rs4698412	4	15737348	Parkinson's disease	482730	DNA methylation Hannum age acceleration	34449	A	G	0.1258	0.5491	0.0168	7.04855e-14	-
rs4774417	15	61993702	Parkinson's disease	482730	DNA methylation Hannum age acceleration	34449	A	G	0.1052	0.7177	0.0192	4.62605e-08	-
rs58879558	17	44095467	Parkinson's disease	482730	DNA methylation Hannum age acceleration	34449	C	T	-0.2383	0.2237	0.025	1.36301e-21	-
rs620490	8	16697579	Parkinson's disease	482730	DNA methylation Hannum age acceleration	34449	G	T	-0.1174	0.2869	0.019	6.45595e-10	-
rs6741007	2	135537119	Parkinson's disease	482730	DNA methylation Hannum age acceleration	34449	G	T	-0.1233	0.3802	0.0175	2.08689e-12	-
rs75505347	12	40885549	Parkinson's disease	482730	DNA methylation Hannum age acceleration	34449	T	C	0.3917	0.0176	0.0674	6.11702e-09	-
rs75646569	5	60345424	Parkinson's disease	482730	DNA methylation Hannum age acceleration	34449	G	T	0.1916	0.0958	0.0266	5.61824e-13	-
rs7695720	4	77183300	Parkinson's disease	482730	DNA methylation Hannum age acceleration	34449	C	A	-0.1255	0.221	0.0208	1.52799e-09	-
rs858295	7	23245569	Parkinson's disease	482730	DNA methylation Hannum age acceleration	34449	G	A	-0.1039	0.3949	0.0176	3.83098e-09	-
rs10513789	3	182760073	Parkinson's disease	482730	Intrinsic epigenetic age acceleration	34461	G	T	-0.1596	0.1946	0.0219	3.18493e-13	-
rs10847864	12	123326598	Parkinson's disease	482730	Intrinsic epigenetic age acceleration	34461	T	G	0.1274	0.3494	0.0179	9.81296e-13	-
rs144814361	10	121410917	Parkinson's disease	482730	Intrinsic epigenetic age acceleration	34461	T	C	0.4411	0.0205	0.068	9.06567e-11	-
rs34311866	4	951947	Parkinson's disease	482730	Intrinsic epigenetic age acceleration	34461	C	T	0.2272	0.1763	0.0231	7.97444e-23	-
rs356203	4	90666041	Parkinson's disease	482730	Intrinsic epigenetic age acceleration	34461	T	C	-0.2398	0.6293	0.0178	3.00677e-41	-
rs35749011	1	155135036	Parkinson's disease	482730	Intrinsic epigenetic age acceleration	34461	A	G	0.7508	0.0215	0.0659	5.02227e-30	-
rs4488803	3	58218352	Parkinson's disease	482730	Intrinsic epigenetic age acceleration	34461	A	G	-0.1136	0.3805	0.0199	1.07599e-08	-
rs4588066	18	40672964	Parkinson's disease	482730	Intrinsic epigenetic age acceleration	34461	A	G	0.1046	0.3225	0.0178	4.45297e-09	-
rs4698412	4	15737348	Parkinson's disease	482730	Intrinsic epigenetic age acceleration	34461	A	G	0.1258	0.5484	0.0168	7.04855e-14	-
rs4774417	15	61993702	Parkinson's disease	482730	Intrinsic epigenetic age acceleration	34461	A	G	0.1052	0.7173	0.0192	4.62605e-08	-
rs58879558	17	44095467	Parkinson's disease	482730	Intrinsic epigenetic age acceleration	34461	C	T	-0.2383	0.2221	0.025	1.36301e-21	-
rs620490	8	16697579	Parkinson's disease	482730	Intrinsic epigenetic age acceleration	34461	G	T	-0.1174	0.2871	0.019	6.45595e-10	-
rs6741007	2	135537119	Parkinson's disease	482730	Intrinsic epigenetic age acceleration	34461	G	T	-0.1233	0.3814	0.0175	2.08689e-12	-
rs75505347	12	40885549	Parkinson's disease	482730	Intrinsic epigenetic age acceleration	34461	T	C	0.3917	0.0177	0.0674	6.11702e-09	-
rs75646569	5	60345424	Parkinson's disease	482730	Intrinsic epigenetic age acceleration	34461	G	T	0.1916	0.0965	0.0266	5.61824e-13	-
rs7695720	4	77183300	Parkinson's disease	482730	Intrinsic epigenetic age acceleration	34461	C	A	-0.1255	0.2202	0.0208	1.52799e-09	-
rs858295	7	23245569	Parkinson's disease	482730	Intrinsic epigenetic age acceleration	34461	G	A	-0.1039	0.3953	0.0176	3.83098e-09	-
rs10513789	3	182760073	Parkinson's disease	482730	DNA methylation-estimated plasminogen activator inhibitor-1 levels	34448	G	T	-0.1596	0.2133	0.0219	3.18493e-13	-
rs10847864	12	123326598	Parkinson's disease	482730	DNA methylation-estimated plasminogen activator inhibitor-1 levels	34448	T	G	0.1274	0.3381	0.0179	9.81296e-13	-
rs144814361	10	121410917	Parkinson's disease	482730	DNA methylation-estimated plasminogen activator inhibitor-1 levels	34448	T	C	0.4411	0.0201	0.068	9.06567e-11	-
rs34311866	4	951947	Parkinson's disease	482730	DNA methylation-estimated plasminogen activator inhibitor-1 levels	34448	C	T	0.2272	0.168	0.0231	7.97444e-23	-
rs356203	4	90666041	Parkinson's disease	482730	DNA methylation-estimated plasminogen activator inhibitor-1 levels	34448	T	C	-0.2398	0.6449	0.0178	3.00677e-41	-
rs35749011	1	155135036	Parkinson's disease	482730	DNA methylation-estimated plasminogen activator inhibitor-1 levels	34448	A	G	0.7508	0.021	0.0659	5.02227e-30	-
rs4488803	3	58218352	Parkinson's disease	482730	DNA methylation-estimated plasminogen activator inhibitor-1 levels	34448	A	G	-0.1136	0.387	0.0199	1.07599e-08	-
rs4588066	18	40672964	Parkinson's disease	482730	DNA methylation-estimated plasminogen activator inhibitor-1 levels	34448	A	G	0.1046	0.343	0.0178	4.45297e-09	-
rs4698412	4	15737348	Parkinson's disease	482730	DNA methylation-estimated plasminogen activator inhibitor-1 levels	34448	A	G	0.1258	0.544	0.0168	7.04855e-14	-
rs4774417	15	61993702	Parkinson's disease	482730	DNA methylation-estimated plasminogen activator inhibitor-1 levels	34448	A	G	0.1052	0.7086	0.0192	4.62605e-08	-
rs58879558	17	44095467	Parkinson's disease	482730	DNA methylation-estimated plasminogen activator inhibitor-1 levels	34448	C	T	-0.2383	0.1985	0.025	1.36301e-21	-
rs620490	8	16697579	Parkinson's disease	482730	DNA methylation-estimated plasminogen activator inhibitor-1 levels	34448	G	T	-0.1174	0.2626	0.019	6.45595e-10	-
rs6741007	2	135537119	Parkinson's disease	482730	DNA methylation-estimated plasminogen activator inhibitor-1 levels	34448	G	T	-0.1233	0.3528	0.0175	2.08689e-12	-
rs75505347	12	40885549	Parkinson's disease	482730	DNA methylation-estimated plasminogen activator inhibitor-1 levels	34448	T	C	0.3917	0.0176	0.0674	6.11702e-09	-
rs75646569	5	60345424	Parkinson's disease	482730	DNA methylation-estimated plasminogen activator inhibitor-1 levels	34448	G	T	0.1916	0.1037	0.0266	5.61824e-13	-
rs7695720	4	77183300	Parkinson's disease	482730	DNA methylation-estimated plasminogen activator inhibitor-1 levels	34448	C	A	-0.1255	0.207	0.0208	1.52799e-09	-
rs858295	7	23245569	Parkinson's disease	482730	DNA methylation-estimated plasminogen activator inhibitor-1 levels	34448	G	A	-0.1039	0.3963	0.0176	3.83098e-09	-
rs10513789	3	182760073	Parkinson's disease	482730	DNA methylation PhenoAge acceleration	34463	G	T	-0.1596	0.1972	0.0219	3.18493e-13	-
rs10847864	12	123326598	Parkinson's disease	482730	DNA methylation PhenoAge acceleration	34463	T	G	0.1274	0.3489	0.0179	9.81296e-13	-
rs144814361	10	121410917	Parkinson's disease	482730	DNA methylation PhenoAge acceleration	34463	T	C	0.4411	0.0202	0.068	9.06567e-11	-
rs34311866	4	951947	Parkinson's disease	482730	DNA methylation PhenoAge acceleration	34463	C	T	0.2272	0.1747	0.0231	7.97444e-23	-
rs356203	4	90666041	Parkinson's disease	482730	DNA methylation PhenoAge acceleration	34463	T	C	-0.2398	0.632	0.0178	3.00677e-41	-
rs35749011	1	155135036	Parkinson's disease	482730	DNA methylation PhenoAge acceleration	34463	A	G	0.7508	0.0191	0.0659	5.02227e-30	-
rs4488803	3	58218352	Parkinson's disease	482730	DNA methylation PhenoAge acceleration	34463	A	G	-0.1136	0.3807	0.0199	1.07599e-08	-
rs4588066	18	40672964	Parkinson's disease	482730	DNA methylation PhenoAge acceleration	34463	A	G	0.1046	0.3245	0.0178	4.45297e-09	-
rs4698412	4	15737348	Parkinson's disease	482730	DNA methylation PhenoAge acceleration	34463	A	G	0.1258	0.5486	0.0168	7.04855e-14	-
rs4774417	15	61993702	Parkinson's disease	482730	DNA methylation PhenoAge acceleration	34463	A	G	0.1052	0.7168	0.0192	4.62605e-08	-
rs58879558	17	44095467	Parkinson's disease	482730	DNA methylation PhenoAge acceleration	34463	C	T	-0.2383	0.2209	0.025	1.36301e-21	-
rs620490	8	16697579	Parkinson's disease	482730	DNA methylation PhenoAge acceleration	34463	G	T	-0.1174	0.284	0.019	6.45595e-10	-
rs6741007	2	135537119	Parkinson's disease	482730	DNA methylation PhenoAge acceleration	34463	G	T	-0.1233	0.3779	0.0175	2.08689e-12	-
rs75505347	12	40885549	Parkinson's disease	482730	DNA methylation PhenoAge acceleration	34463	T	C	0.3917	0.0177	0.0674	6.11702e-09	-
rs75646569	5	60345424	Parkinson's disease	482730	DNA methylation PhenoAge acceleration	34463	G	T	0.1916	0.0974	0.0266	5.61824e-13	-
rs7695720	4	77183300	Parkinson's disease	482730	DNA methylation PhenoAge acceleration	34463	C	A	-0.1255	0.2186	0.0208	1.52799e-09	-
rs858295	7	23245569	Parkinson's disease	482730	DNA methylation PhenoAge acceleration	34463	G	A	-0.1039	0.3965	0.0176	3.83098e-09	-

## Sheet: instrumental variables（2）
SNP	CHR	POS	Exposure	samplesize.exposure	Outcome	samplesize.outcome	effect allele	other allele	Beta	EAF	SE	P-value	Proxy-SNP	R2	F
rs17094148	10	101280279	DNA methylation GrimAge acceleration	34467	multiple sclerosis	115803	G	A	0.18	0.2933	0.0323	2.54701e-08	-	0.000900213	31.0538
rs4065321	17	38143548	DNA methylation GrimAge acceleration	34467	multiple sclerosis	115803	T	C	-0.1703	0.5333	0.0296	8.77607e-09	-	0.000959457	33.0994
rs887466	6	31143511	DNA methylation GrimAge acceleration	34467	multiple sclerosis	115803	A	G	-0.1928	0.3815	0.031	5.09202e-10	-	0.00112099	38.6781
rs9386796	6	109618704	DNA methylation GrimAge acceleration	34467	multiple sclerosis	115803	T	C	0.1983	0.4597	0.0294	1.63983e-11	-	0.00131818	45.491
rs11190127	10	101271982	DNA methylation PhenoAge acceleration	34463	multiple sclerosis	115803	A	C	0.2484	0.3786	0.0397	3.83398e-10	-	0.00113469	39.1469
rs11253338	10	759559	DNA methylation PhenoAge acceleration	34463	multiple sclerosis	115803	T	C	0.2846	0.184	0.0494	8.48496e-09	-	0.000962154	33.1887
rs1990053	7	44925896	DNA methylation PhenoAge acceleration	34463	multiple sclerosis	115803	A	G	0.2573	0.4231	0.0384	2.04786e-11	-	0.00130106	44.8944
rs3829957	17	3378876	DNA methylation PhenoAge acceleration	34463	multiple sclerosis	115803	T	C	-0.3796	0.1974	0.0482	3.50833e-15	-	0.00179649	62.0202
rs6531114	2	16617781	DNA methylation PhenoAge acceleration	34463	multiple sclerosis	115803	C	T	0.2542	0.7367	0.0424	2.065e-09	-	0.00104187	35.9413
rs678553	1	236525447	DNA methylation PhenoAge acceleration	34463	multiple sclerosis	115803	C	T	-0.3265	0.3108	0.0412	2.26986e-15	-	0.00181898	62.7981
rs73028070	11	122681835	DNA methylation PhenoAge acceleration	34463	multiple sclerosis	115803	A	G	-0.4329	0.0786	0.0768	1.738e-08	-	0.000921084	31.7708
rs752223	1	60433076	DNA methylation PhenoAge acceleration	34463	multiple sclerosis	115803	A	G	-0.5602	0.0818	0.072	7.19946e-15	-	0.0017535	60.5335
rs10447389	6	25642577	Intrinsic epigenetic age acceleration	34461	multiple sclerosis	115803	A	G	-0.2764	0.2687	0.034	4.41774e-16	-	0.00191407	66.0835
rs10732882	11	57111693	Intrinsic epigenetic age acceleration	34461	multiple sclerosis	115803	G	T	0.2405	0.5941	0.0318	3.67959e-14	-	0.00165702	57.194
rs10735418	12	107343376	Intrinsic epigenetic age acceleration	34461	multiple sclerosis	115803	C	T	-0.1954	0.3722	0.0321	1.13999e-09	-	0.0010741	37.0522
rs12043492	1	39457006	Intrinsic epigenetic age acceleration	34461	multiple sclerosis	115803	T	C	0.2166	0.4212	0.0313	4.35211e-12	-	0.00138771	47.8854
rs12666349	7	31728180	Intrinsic epigenetic age acceleration	34461	multiple sclerosis	115803	C	T	-0.2548	0.1972	0.0436	5.22697e-09	-	0.000990074	34.1508
rs12903325	15	50353277	Intrinsic epigenetic age acceleration	34461	multiple sclerosis	115803	G	T	0.2216	0.2404	0.0357	5.47596e-10	-	0.00111684	38.5281
rs1488106	3	168859006	Intrinsic epigenetic age acceleration	34461	multiple sclerosis	115803	C	T	-0.1827	0.6279	0.0311	4.246e-09	-	0.00100045	34.5089
rs1511762	18	42119324	Intrinsic epigenetic age acceleration	34461	multiple sclerosis	115803	C	T	-0.2642	0.7814	0.0374	1.53215e-12	-	0.00144599	49.8996
rs1726672	1	236519502	Intrinsic epigenetic age acceleration	34461	multiple sclerosis	115803	T	C	-0.2038	0.3036	0.0329	6.047e-10	-	0.00111226	38.37
rs2275558	1	164529120	Intrinsic epigenetic age acceleration	34461	multiple sclerosis	115803	A	G	-0.2335	0.2212	0.0402	6.44303e-09	-	0.000978067	33.7362
rs2492286	3	128336298	Intrinsic epigenetic age acceleration	34461	multiple sclerosis	115803	T	G	0.2808	0.1519	0.0428	5.29298e-11	-	0.00124749	43.0409
rs2736099	5	1287340	Intrinsic epigenetic age acceleration	34461	multiple sclerosis	115803	G	A	-0.2326	0.6462	0.0334	3.46976e-12	-	0.00140536	48.4955
rs34003787	16	73071381	Intrinsic epigenetic age acceleration	34461	multiple sclerosis	115803	T	C	0.3239	0.0862	0.0581	2.53998e-08	-	0.000901053	31.0774
rs3917672	1	169592981	Intrinsic epigenetic age acceleration	34461	multiple sclerosis	115803	G	A	0.2622	0.5142	0.0304	5.94566e-18	-	0.00215404	74.3863
rs4240228	2	16688759	Intrinsic epigenetic age acceleration	34461	multiple sclerosis	115803	T	G	0.2547	0.7168	0.0334	2.46604e-14	-	0.00168463	58.1487
rs57941717	21	38374179	Intrinsic epigenetic age acceleration	34461	multiple sclerosis	115803	T	G	0.2908	0.2528	0.0357	3.71022e-16	-	0.00192172	66.3479
rs6414374	3	150001224	Intrinsic epigenetic age acceleration	34461	multiple sclerosis	115803	G	A	-0.3214	0.8375	0.0418	1.42102e-14	-	0.00171264	59.1172
rs6577536	1	8910110	Intrinsic epigenetic age acceleration	34461	multiple sclerosis	115803	G	A	-0.1968	0.5157	0.0302	6.72822e-11	-	0.00123076	42.463
rs7550821	1	208029947	Intrinsic epigenetic age acceleration	34461	multiple sclerosis	115803	T	C	-0.2551	0.2441	0.035	3.26964e-13	-	0.00153917	53.1202
rs7627756	3	160217483	Intrinsic epigenetic age acceleration	34461	multiple sclerosis	115803	A	G	0.2162	0.5615	0.0301	6.2748e-13	-	0.00149486	51.5885
rs1005277	10	38218259	DNA methylation Hannum age acceleration	34449	multiple sclerosis	115803	C	A	-0.3006	0.7018	0.033	8.91867e-20	-	0.00240286	82.9707
rs10786282	10	98122808	DNA methylation Hannum age acceleration	34449	multiple sclerosis	115803	G	A	0.36	0.7876	0.0362	2.60916e-23	-	0.00286264	98.8923
rs12417758	11	66076360	DNA methylation Hannum age acceleration	34449	multiple sclerosis	115803	C	T	0.2093	0.4539	0.0304	6.21441e-12	-	0.0013741	47.3987
rs290805	7	130419958	DNA methylation Hannum age acceleration	34449	multiple sclerosis	115803	T	C	-0.2268	0.1915	0.0401	1.51001e-08	-	0.000927722	31.9869
rs4838595	10	49675247	DNA methylation Hannum age acceleration	34449	multiple sclerosis	115803	T	C	-0.2576	0.1217	0.0453	1.29101e-08	-	0.000937802	32.3348
rs11608629	12	52971299	DNA methylation-estimated plasminogen activator inhibitor-1 levels	34448	multiple sclerosis	115803	T	C	-590.406	0.0381	58.1786	3.37598e-24	-	0.00298067	102.979
rs28514741	7	2288916	DNA methylation-estimated plasminogen activator inhibitor-1 levels	34448	multiple sclerosis	115803	C	T	1604.03	0.0111	125.806	3.11889e-37	-	0.00469692	162.554
rs56173861	22	50591470	DNA methylation-estimated plasminogen activator inhibitor-1 levels	34448	multiple sclerosis	115803	A	G	421.813	0.0388	55.1122	1.95299e-14	-	0.00169763	58.5759
rs549280	4	74971196	DNA methylation-estimated granulocyte proportions	34470	multiple sclerosis	115803	A	G	-0.0041	0.6313	0.0007	3.59203e-08	-	0.000994256	34.3041
rs8070454	17	38160754	DNA methylation-estimated granulocyte proportions	34470	multiple sclerosis	115803	T	C	0.0061	0.3898	0.0007	2.4581e-17	-	0.0021982	75.9344
rs1005277	10	38218259	DNA methylation Hannum age acceleration	34449	Alzheimer's disease	63926	C	A	-0.3006	0.7018	0.033	8.91867e-20	-	0.00240286	82.9707
rs10786282	10	98122808	DNA methylation Hannum age acceleration	34449	Alzheimer's disease	63926	G	A	0.36	0.7876	0.0362	2.60916e-23	-	0.00286264	98.8923
rs12417758	11	66076360	DNA methylation Hannum age acceleration	34449	Alzheimer's disease	63926	C	T	0.2093	0.4539	0.0304	6.21441e-12	-	0.0013741	47.3987
rs1598856	4	103446115	DNA methylation Hannum age acceleration	34449	Alzheimer's disease	63926	G	A	-0.1858	0.5508	0.0296	3.63203e-10	-	0.00114244	39.3988
rs290805	7	130419958	DNA methylation Hannum age acceleration	34449	Alzheimer's disease	63926	T	C	-0.2268	0.1915	0.0401	1.51001e-08	-	0.000927722	31.9869
rs4838595	10	49675247	DNA methylation Hannum age acceleration	34449	Alzheimer's disease	63926	T	C	-0.2576	0.1217	0.0453	1.29101e-08	-	0.000937802	32.3348
rs11190127	10	101271982	DNA methylation PhenoAge acceleration	34463	Alzheimer's disease	63926	A	C	0.2484	0.3786	0.0397	3.83398e-10	-	0.00113469	39.1469
rs11253338	10	759559	DNA methylation PhenoAge acceleration	34463	Alzheimer's disease	63926	T	C	0.2846	0.184	0.0494	8.48496e-09	-	0.000962154	33.1887
rs116853700	17	55466295	DNA methylation PhenoAge acceleration	34463	Alzheimer's disease	63926	A	G	0.5517	0.0425	0.0976	1.59199e-08	-	0.000926298	31.9508
rs1990053	7	44925896	DNA methylation PhenoAge acceleration	34463	Alzheimer's disease	63926	A	G	0.2573	0.4231	0.0384	2.04786e-11	-	0.00130106	44.8944
rs3829957	17	3378876	DNA methylation PhenoAge acceleration	34463	Alzheimer's disease	63926	T	C	-0.3796	0.1974	0.0482	3.50833e-15	-	0.00179649	62.0202
rs6531114	2	16617781	DNA methylation PhenoAge acceleration	34463	Alzheimer's disease	63926	C	T	0.2542	0.7367	0.0424	2.065e-09	-	0.00104187	35.9413
rs678553	1	236525447	DNA methylation PhenoAge acceleration	34463	Alzheimer's disease	63926	C	T	-0.3265	0.3108	0.0412	2.26986e-15	-	0.00181898	62.7981
rs73028070	11	122681835	DNA methylation PhenoAge acceleration	34463	Alzheimer's disease	63926	A	G	-0.4329	0.0786	0.0768	1.738e-08	-	0.000921084	31.7708
rs752223	1	60433076	DNA methylation PhenoAge acceleration	34463	Alzheimer's disease	63926	A	G	-0.5602	0.0818	0.072	7.19946e-15	-	0.0017535	60.5335
rs10447389	6	25642577	Intrinsic epigenetic age acceleration	34461	Alzheimer's disease	63926	A	G	-0.2764	0.2687	0.034	4.41774e-16	-	0.00191407	66.0835
rs10732882	11	57111693	Intrinsic epigenetic age acceleration	34461	Alzheimer's disease	63926	G	T	0.2405	0.5941	0.0318	3.67959e-14	-	0.00165702	57.194
rs10735418	12	107343376	Intrinsic epigenetic age acceleration	34461	Alzheimer's disease	63926	C	T	-0.1954	0.3722	0.0321	1.13999e-09	-	0.0010741	37.0522
rs12043492	1	39457006	Intrinsic epigenetic age acceleration	34461	Alzheimer's disease	63926	T	C	0.2166	0.4212	0.0313	4.35211e-12	-	0.00138771	47.8854
rs12666349	7	31728180	Intrinsic epigenetic age acceleration	34461	Alzheimer's disease	63926	C	T	-0.2548	0.1972	0.0436	5.22697e-09	-	0.000990074	34.1508
rs12903325	15	50353277	Intrinsic epigenetic age acceleration	34461	Alzheimer's disease	63926	G	T	0.2216	0.2404	0.0357	5.47596e-10	-	0.00111684	38.5281
rs1488106	3	168859006	Intrinsic epigenetic age acceleration	34461	Alzheimer's disease	63926	C	T	-0.1827	0.6279	0.0311	4.246e-09	-	0.00100045	34.5089
rs1511762	18	42119324	Intrinsic epigenetic age acceleration	34461	Alzheimer's disease	63926	C	T	-0.2642	0.7814	0.0374	1.53215e-12	-	0.00144599	49.8996
rs1726672	1	236519502	Intrinsic epigenetic age acceleration	34461	Alzheimer's disease	63926	T	C	-0.2038	0.3036	0.0329	6.047e-10	-	0.00111226	38.37
rs2275558	1	164529120	Intrinsic epigenetic age acceleration	34461	Alzheimer's disease	63926	A	G	-0.2335	0.2212	0.0402	6.44303e-09	-	0.000978067	33.7362
rs2492286	3	128336298	Intrinsic epigenetic age acceleration	34461	Alzheimer's disease	63926	T	G	0.2808	0.1519	0.0428	5.29298e-11	-	0.00124749	43.0409
rs2736099	5	1287340	Intrinsic epigenetic age acceleration	34461	Alzheimer's disease	63926	G	A	-0.2326	0.6462	0.0334	3.46976e-12	-	0.00140536	48.4955
rs34003787	16	73071381	Intrinsic epigenetic age acceleration	34461	Alzheimer's disease	63926	T	C	0.3239	0.0862	0.0581	2.53998e-08	-	0.000901053	31.0774
rs3917672	1	169592981	Intrinsic epigenetic age acceleration	34461	Alzheimer's disease	63926	G	A	0.2622	0.5142	0.0304	5.94566e-18	-	0.00215404	74.3863
rs4240228	2	16688759	Intrinsic epigenetic age acceleration	34461	Alzheimer's disease	63926	T	G	0.2547	0.7168	0.0334	2.46604e-14	-	0.00168463	58.1487
rs57941717	21	38374179	Intrinsic epigenetic age acceleration	34461	Alzheimer's disease	63926	T	G	0.2908	0.2528	0.0357	3.71022e-16	-	0.00192172	66.3479
rs6414374	3	150001224	Intrinsic epigenetic age acceleration	34461	Alzheimer's disease	63926	G	A	-0.3214	0.8375	0.0418	1.42102e-14	-	0.00171264	59.1172
rs6577536	1	8910110	Intrinsic epigenetic age acceleration	34461	Alzheimer's disease	63926	G	A	-0.1968	0.5157	0.0302	6.72822e-11	-	0.00123076	42.463
rs7550821	1	208029947	Intrinsic epigenetic age acceleration	34461	Alzheimer's disease	63926	T	C	-0.2551	0.2441	0.035	3.26964e-13	-	0.00153917	53.1202
rs7627756	3	160217483	Intrinsic epigenetic age acceleration	34461	Alzheimer's disease	63926	A	G	0.2162	0.5615	0.0301	6.2748e-13	-	0.00149486	51.5885
rs79111787	3	47715545	Intrinsic epigenetic age acceleration	34461	Alzheimer's disease	63926	C	T	0.9076	0.0322	0.1412	1.275e-10	-	0.00119749	41.3137
rs17094148	10	101280279	DNA methylation GrimAge acceleration	34467	Alzheimer's disease	63926	G	A	0.18	0.2933	0.0323	2.54701e-08	-	0.000900213	31.0538
rs4065321	17	38143548	DNA methylation GrimAge acceleration	34467	Alzheimer's disease	63926	T	C	-0.1703	0.5333	0.0296	8.77607e-09	-	0.000959457	33.0994
rs887466	6	31143511	DNA methylation GrimAge acceleration	34467	Alzheimer's disease	63926	A	G	-0.1928	0.3815	0.031	5.09202e-10	-	0.00112099	38.6781
rs9386796	6	109618704	DNA methylation GrimAge acceleration	34467	Alzheimer's disease	63926	T	C	0.1983	0.4597	0.0294	1.63983e-11	-	0.00131818	45.491
rs11608629	12	52971299	DNA methylation-estimated plasminogen activator inhibitor-1 levels	34448	Alzheimer's disease	63926	T	C	-590.406	0.0381	58.1786	3.37598e-24	-	0.00298067	102.979
rs28514741	7	2288916	DNA methylation-estimated plasminogen activator inhibitor-1 levels	34448	Alzheimer's disease	63926	C	T	1604.03	0.0111	125.806	3.11889e-37	-	0.00469692	162.554
rs56173861	22	50591470	DNA methylation-estimated plasminogen activator inhibitor-1 levels	34448	Alzheimer's disease	63926	A	G	421.813	0.0388	55.1122	1.95299e-14	-	0.00169763	58.5759
rs74921670	1	19389542	DNA methylation-estimated plasminogen activator inhibitor-1 levels	34448	Alzheimer's disease	63926	A	G	634.602	0.0182	85.1356	9.05524e-14	-	0.00161034	55.5591
rs549280	4	74971196	DNA methylation-estimated granulocyte proportions	34470	Alzheimer's disease	63926	A	G	-0.0041	0.6313	0.0007	3.59203e-08	-	0.000994256	34.3041
rs8070454	17	38160754	DNA methylation-estimated granulocyte proportions	34470	Alzheimer's disease	63926	T	C	0.0061	0.3898	0.0007	2.4581e-17	-	0.0021982	75.9344
rs1005277	10	38218259	DNA methylation Hannum age acceleration	34449	Parkinson's disease	482730	C	A	-0.3006	0.7018	0.033	8.91867e-20	-	0.00240286	82.9707
rs10786282	10	98122808	DNA methylation Hannum age acceleration	34449	Parkinson's disease	482730	G	A	0.36	0.7876	0.0362	2.60916e-23	-	0.00286264	98.8923
rs12417758	11	66076360	DNA methylation Hannum age acceleration	34449	Parkinson's disease	482730	C	T	0.2093	0.4539	0.0304	6.21441e-12	-	0.0013741	47.3987
rs1598856	4	103446115	DNA methylation Hannum age acceleration	34449	Parkinson's disease	482730	G	A	-0.1858	0.5508	0.0296	3.63203e-10	-	0.00114244	39.3988
rs4838595	10	49675247	DNA methylation Hannum age acceleration	34449	Parkinson's disease	482730	T	C	-0.2576	0.1217	0.0453	1.29101e-08	-	0.000937802	32.3348
rs11190127	10	101271982	DNA methylation PhenoAge acceleration	34463	Parkinson's disease	482730	A	C	0.2484	0.3786	0.0397	3.83398e-10	-	0.00113469	39.1469
rs11253338	10	759559	DNA methylation PhenoAge acceleration	34463	Parkinson's disease	468692	T	C	0.2846	0.184	0.0494	8.48496e-09	-	0.000962154	33.1887
rs116853700	17	55466295	DNA methylation PhenoAge acceleration	34463	Parkinson's disease	468692	A	G	0.5517	0.0425	0.0976	1.59199e-08	-	0.000926298	31.9508
rs1990053	7	44925896	DNA methylation PhenoAge acceleration	34463	Parkinson's disease	482730	A	G	0.2573	0.4231	0.0384	2.04786e-11	-	0.00130106	44.8944
rs3829957	17	3378876	DNA methylation PhenoAge acceleration	34463	Parkinson's disease	482730	T	C	-0.3796	0.1974	0.0482	3.50833e-15	-	0.00179649	62.0202
rs6531114	2	16617781	DNA methylation PhenoAge acceleration	34463	Parkinson's disease	471013	C	T	0.2542	0.7367	0.0424	2.065e-09	-	0.00104187	35.9413
rs678553	1	236525447	DNA methylation PhenoAge acceleration	34463	Parkinson's disease	468692	C	T	-0.3265	0.3108	0.0412	2.26986e-15	-	0.00181898	62.7981
rs73028070	11	122681835	DNA methylation PhenoAge acceleration	34463	Parkinson's disease	468692	A	G	-0.4329	0.0786	0.0768	1.738e-08	-	0.000921084	31.7708
rs752223	1	60433076	DNA methylation PhenoAge acceleration	34463	Parkinson's disease	468692	A	G	-0.5602	0.0818	0.072	7.19946e-15	-	0.0017535	60.5335
rs10447389	6	25642577	Intrinsic epigenetic age acceleration	34461	Parkinson's disease	482730	A	G	-0.2764	0.2687	0.034	4.41774e-16	-	0.00191407	66.0835
rs10732882	11	57111693	Intrinsic epigenetic age acceleration	34461	Parkinson's disease	482730	G	T	0.2405	0.5941	0.0318	3.67959e-14	-	0.00165702	57.194
rs10735418	12	107343376	Intrinsic epigenetic age acceleration	34461	Parkinson's disease	468692	C	T	-0.1954	0.3722	0.0321	1.13999e-09	-	0.0010741	37.0522
rs12043492	1	39457006	Intrinsic epigenetic age acceleration	34461	Parkinson's disease	468692	T	C	0.2166	0.4212	0.0313	4.35211e-12	-	0.00138771	47.8854
rs12666349	7	31728180	Intrinsic epigenetic age acceleration	34461	Parkinson's disease	468692	C	T	-0.2548	0.1972	0.0436	5.22697e-09	-	0.000990074	34.1508
rs12903325	15	50353277	Intrinsic epigenetic age acceleration	34461	Parkinson's disease	482730	G	T	0.2216	0.2404	0.0357	5.47596e-10	-	0.00111684	38.5281
rs1488106	3	168859006	Intrinsic epigenetic age acceleration	34461	Parkinson's disease	468692	C	T	-0.1827	0.6279	0.0311	4.246e-09	-	0.00100045	34.5089
rs1511762	18	42119324	Intrinsic epigenetic age acceleration	34461	Parkinson's disease	468692	C	T	-0.2642	0.7814	0.0374	1.53215e-12	-	0.00144599	49.8996
rs1726672	1	236519502	Intrinsic epigenetic age acceleration	34461	Parkinson's disease	468692	T	C	-0.2038	0.3036	0.0329	6.047e-10	-	0.00111226	38.37
rs2275558	1	164529120	Intrinsic epigenetic age acceleration	34461	Parkinson's disease	15448	A	G	-0.2335	0.2212	0.0402	6.44303e-09	-	0.000978067	33.7362
rs2492286	3	128336298	Intrinsic epigenetic age acceleration	34461	Parkinson's disease	468692	T	G	0.2808	0.1519	0.0428	5.29298e-11	-	0.00124749	43.0409
rs2736099	5	1287340	Intrinsic epigenetic age acceleration	34461	Parkinson's disease	27693	G	A	-0.2326	0.6462	0.0334	3.46976e-12	-	0.00140536	48.4955
rs34003787	16	73071381	Intrinsic epigenetic age acceleration	34461	Parkinson's disease	470485	T	C	0.3239	0.0862	0.0581	2.53998e-08	-	0.000901053	31.0774
rs3917672	1	169592981	Intrinsic epigenetic age acceleration	34461	Parkinson's disease	482730	G	A	0.2622	0.5142	0.0304	5.94566e-18	-	0.00215404	74.3863
rs4240228	2	16688759	Intrinsic epigenetic age acceleration	34461	Parkinson's disease	482730	T	G	0.2547	0.7168	0.0334	2.46604e-14	-	0.00168463	58.1487
rs57941717	21	38374179	Intrinsic epigenetic age acceleration	34461	Parkinson's disease	482730	T	G	0.2908	0.2528	0.0357	3.71022e-16	-	0.00192172	66.3479
rs6414374	3	150001224	Intrinsic epigenetic age acceleration	34461	Parkinson's disease	468692	G	A	-0.3214	0.8375	0.0418	1.42102e-14	-	0.00171264	59.1172
rs6577536	1	8910110	Intrinsic epigenetic age acceleration	34461	Parkinson's disease	471013	G	A	-0.1968	0.5157	0.0302	6.72822e-11	-	0.00123076	42.463
rs7550821	1	208029947	Intrinsic epigenetic age acceleration	34461	Parkinson's disease	482730	T	C	-0.2551	0.2441	0.035	3.26964e-13	-	0.00153917	53.1202
rs7627756	3	160217483	Intrinsic epigenetic age acceleration	34461	Parkinson's disease	482730	A	G	0.2162	0.5615	0.0301	6.2748e-13	-	0.00149486	51.5885
rs79111787	3	47715545	Intrinsic epigenetic age acceleration	34461	Parkinson's disease	482730	C	T	0.9076	0.0322	0.1412	1.275e-10	-	0.00119749	41.3137
rs11608629	12	52971299	DNA methylation-estimated plasminogen activator inhibitor-1 levels	34448	Parkinson's disease	482730	T	C	-590.406	0.0381	58.1786	3.37598e-24	-	0.00298067	102.979
rs28514741	7	2288916	DNA methylation-estimated plasminogen activator inhibitor-1 levels	34448	Parkinson's disease	480593	C	T	1604.03	0.0111	125.806	3.11889e-37	-	0.00469692	162.554
rs56173861	22	50591470	DNA methylation-estimated plasminogen activator inhibitor-1 levels	34448	Parkinson's disease	482730	A	G	421.813	0.0388	55.1122	1.95299e-14	-	0.00169763	58.5759
rs74921670	1	19389542	DNA methylation-estimated plasminogen activator inhibitor-1 levels	34448	Parkinson's disease	482730	A	G	634.602	0.0182	85.1356	9.05524e-14	-	0.00161034	55.5591
rs17094148	10	101280279	DNA methylation GrimAge acceleration	34467	Parkinson's disease	482730	G	A	0.18	0.2933	0.0323	2.54701e-08	-	0.000900213	31.0538
rs4065321	17	38143548	DNA methylation GrimAge acceleration	34467	Parkinson's disease	482730	T	C	-0.1703	0.5333	0.0296	8.77607e-09	-	0.000959457	33.0994
rs887466	6	31143511	DNA methylation GrimAge acceleration	34467	Parkinson's disease	480593	A	G	-0.1928	0.3815	0.031	5.09202e-10	-	0.00112099	38.6781
rs9386796	6	109618704	DNA methylation GrimAge acceleration	34467	Parkinson's disease	482730	T	C	0.1983	0.4597	0.0294	1.63983e-11	-	0.00131818	45.491
rs549280	4	74971196	DNA methylation-estimated granulocyte proportions	34470	Parkinson's disease	482730	A	G	-0.0041	0.6313	0.0007	3.59203e-08	-	0.000994256	34.3041
rs8070454	17	38160754	DNA methylation-estimated granulocyte proportions	34470	Parkinson's disease	480593	T	C	0.0061	0.3898	0.0007	2.4581e-17	-	0.0021982	75.9344
